# Supplementary material for: Construction and validation of an endoscopic ultrasonography-based ultrasomics nomogram for differentiating pancreatic neuroendocrine tumors from pancreatic cancer
Source: Front Oncol. 2024 May 23;14:1359364. doi: 10.3389/fonc.2024.1359364 (PMC11158619; doi:10.3389/fonc.2024.1359364)
Supplement: Supplementary file 4 [file DataSheet_4.csv]

ID	original_firstorder_10Percentile	original_firstorder_90Percentile	original_firstorder_Energy	original_firstorder_Entropy	original_firstorder_InterquartileRange	original_firstorder_Kurtosis	original_firstorder_Maximum	original_firstorder_Mean	original_firstorder_MeanAbsoluteDeviation	original_firstorder_Median	original_firstorder_Minimum	original_firstorder_Range	original_firstorder_RobustMeanAbsoluteDeviation	original_firstorder_RootMeanSquared	original_firstorder_Skewness	original_firstorder_TotalEnergy	original_firstorder_Uniformity	original_firstorder_Variance	original_glcm_Autocorrelation	original_glcm_ClusterProminence	original_glcm_ClusterShade	original_glcm_ClusterTendency	original_glcm_Contrast	original_glcm_Correlation	original_glcm_DifferenceAverage	original_glcm_DifferenceEntropy	original_glcm_DifferenceVariance	original_glcm_Id	original_glcm_Idm	original_glcm_Idmn	original_glcm_Idn	original_glcm_Imc1	original_glcm_Imc2	original_glcm_InverseVariance	original_glcm_JointAverage	original_glcm_JointEnergy	original_glcm_JointEntropy	original_glcm_MCC	original_glcm_MaximumProbability	original_glcm_SumAverage	original_glcm_SumEntropy	original_glcm_SumSquares	original_gldm_DependenceEntropy	original_gldm_DependenceNonUniformity	original_gldm_DependenceNonUniformityNormalized	original_gldm_DependenceVariance	original_gldm_GrayLevelNonUniformity	original_gldm_GrayLevelVariance	original_gldm_HighGrayLevelEmphasis
0.nii.gz	282.9	455.1	81382153.0	3.3494791035907605	104.75	2.4059273862193744	596.0	365.4457627118644	56.34451594369433	357.5	227.0	369.0	43.72059932490664	371.3971628087281	0.3973941445636073	1235991099.433189	0.10952599827635737	4385.247058316576	44.205438760315126	564.8445827967823	5.72140071832554	15.065756578110978	10.159716283909976	0.17840548427911593	2.4527278370623353	2.8022590446503193	3.9936290128492353	0.4183653452220716	0.3393793018978817	0.9601803240061483	0.8702881658540088	-0.09011995482079568	0.6608345424736963	0.33774845981329793	6.554825207433947	0.015249161691851766	6.301770039650715	0.38990187928464776	0.03164157644587405	13.109650414867897	3.883202987552132	6.306368215505239	5.85452976664319	103.63389830508474	0.175650675093364	4.389301924734273	64.62033898305084	7.170149382361392	45.21186440677966
1.nii.gz	179.0	274.0	403793728.0	2.6623256549208913	49.0	4.178605769155075	395.0	221.6961104140527	30.17080727760469	217.0	18.0	377.0	20.724460494851257	225.0871093052816	0.2201826170765924	5661985028.141966	0.19228565716165863	1515.0414026879341	91.28944189688364	176.4371358831543	3.5942806091968205	6.894950194534753	3.572549348410222	0.31860652209226054	1.3366736371744246	2.1402499611341423	1.7044868395648047	0.5648863086122926	0.5182091299091746	0.9869500512357706	0.9278554842461332	-0.07167938085546798	0.4827158882302094	0.4411386876878894	9.5108598137897	0.04244332773963634	5.200584218084911	0.4038478104500563	0.10231726206101385	19.021719627579394	3.404683748762019	2.616874885736244	6.288050822050784	676.2506900878294	0.08484952196836001	13.553811170811496	1532.5166875784191	2.5091322068799404	90.65696361355081
10.nii.gz	278.6	341.4	13227114.0	2.1104751219296025	31.0	15.688080180503949	537.0	308.42335766423355	23.127817145292763	303.0	247.0	290.0	12.152344078781246	310.72218680400465	2.9216018647871596	200886808.06615376	0.29724545793595825	1423.3098193830253	14.739471666491594	206.767725703267	15.783457427161334	3.1708394078832507	1.6720864578117123	0.17672856437734777	0.9167277055522204	1.4967869558706397	0.8185621105216969	0.6240519533165988	0.6037904385583353	0.9907953801550923	0.9376573660519296	-0.144186425903468	0.6292616971987305	0.5741788695806849	3.7871347323828823	0.12875027770006503	3.3800654012254614	0.5169930642237506	0.21384839132553074	7.574269464765764	2.330852083496547	1.2107314664237412	4.717324801600428	16.970802919708028	0.12387447386648197	6.948159198678673	40.722627737226276	2.2490276519793277	17.613138686131386
100.nii.gz	260.0	494.0	84953111.0	3.58808614010675	158.0	2.1279757764502194	641.0	361.29363784665577	78.12671082500154	340.0	209.0	432.0	63.106196692847945	372.2711719279555	0.5076282119375144	1290225282.1676998	0.09712083753582652	8052.732700142905	63.298500505114696	2147.6944531524937	20.217867391117807	31.00698761001357	20.03646740372894	0.20945828271504444	3.4982645810661728	3.1860200068946036	7.090533976898935	0.3510862736259041	0.2646463340061167	0.9468924460225477	0.8505423970437593	-0.11814746737455817	0.753584495757118	0.26503655053383257	7.778788454328296	0.010532365046768837	6.887419502688134	0.438715616310881	0.028439142051526083	15.557576908656594	4.345309198712548	12.760863753435626	5.742113688758009	134.66394779771616	0.219680175852718	2.0704688252623287	59.53507340946167	12.94161572668315	61.44045676998369
101.nii.gz	301.5	430.1	3932446.0	2.880424344959475	88.25	2.3278689596857487	482.0	358.0	46.2	346.0	288.0	194.0	35.083333333333336	362.051837909067	0.6690728688880073	59724032.06311369	0.16222222222222224	2917.5333333333333	19.81219806763285	341.6073746639462	6.776379794769751	11.958937198067632	8.390096618357486	0.17673803076079064	2.322463768115942	2.422615446248547	2.60239445494644	0.4194473199907982	0.3385113571174952	0.9160134706753841	0.8129921407095319	-0.3784221403682213	0.9425263835889658	0.3381416062801932	4.34963768115942	0.04025254381665849	4.804996701323832	0.7306224893416962	0.0806159420289855	8.69927536231884	3.33610252848788	5.08725845410628	3.8314018453921665	10.0	0.3333333333333333	0.7822222222222223	4.866666666666666	5.0488888888888885	20.0
102.nii.gz	158.0	273.0	338384083.0	2.897910732373904	64.0	3.121370616980878	400.0	215.98029060566824	36.30186184604271	216.0	24.0	376.0	26.24379449301067	220.63851149561194	0.19683357500080156	4744815839.909833	0.15436416714895632	2033.866824890372	88.42238945758314	235.41618299852684	2.5624930061421805	8.584418533991121	4.384939127540995	0.323032277787223	1.5668660180044043	2.2838234122818286	1.853580306952424	0.5166397228457084	0.45806266127953954	0.9856401196901524	0.9203789123059583	-0.05367612432365191	0.44525841535610083	0.4237806642663554	9.347271921603923	0.028774891273354416	5.605819155020972	0.3523975286986204	0.061692090785470104	18.694543843207853	3.5811465515248244	3.2423394153830283	6.286916575808101	689.5915695583369	0.09920753410420614	9.498003172877054	1072.9853258523954	3.35225179541001	87.27060854553302
103.nii.gz	269.0	492.0	124114929.0	3.4241943358150753	97.0	3.975326265996082	677.0	348.405601659751	67.05862287150704	319.0	218.0	459.0	44.25761672976383	358.8173997293717	1.286827985341939	1884994418.9005194	0.1226304643515091	7363.463080654602	54.311486088752275	3826.591470572047	151.31072299560216	38.38985000830127	21.017589231961775	0.3077243528093154	3.262642962277938	3.151880090042278	9.519773238737072	0.395948984645153	0.32160659684482973	0.9559637973005501	0.8742580489011426	-0.15112692898457025	0.8087669581718113	0.31600504479423913	7.063034412400112	0.01724652072096263	6.6148828768456465	0.5413896061732977	0.05199014375450387	14.126068824800221	4.3309785425409	14.851859810065767	5.812432513989868	192.9875518672199	0.20019455587885884	3.399024638005544	118.21576763485477	11.893330004648682	53.57883817427386
104.nii.gz	547.0	914.8	868535631.0	4.448062828458779	185.5	2.652553519906882	1076.0	713.8435788192331	111.57745599194502	702.0	390.0	686.0	78.92928511377389	727.0680124340557	0.3691232988363691	3282446904.1750445	0.05197319897505009	19055.239683357602	253.2544047042722	22550.845808241815	283.11448138711785	90.38916238843936	24.94496569582795	0.5664485685626743	3.653109263507453	3.226761451107299	9.797590220437044	0.3562960599950917	0.27290480764456393	0.973411939308173	0.8967566546198464	-0.17878997100910457	0.8439840318854157	0.28039189471354287	15.385262323826085	0.005251896293069057	8.009586041840551	0.6313630824231266	0.01568238460364047	30.770524647652167	5.198706689637854	28.83353202106682	6.743022686073195	340.3451004260499	0.20714856994890438	2.9836214723819565	85.39196591600731	30.576113866200103	228.8149726110773
105.nii.gz	309.0	516.0	485198964.0	3.6211628995294904	113.0	2.787278446454126	666.0	400.34866163349346	64.20506404365076	387.0	165.0	501.0	46.573697778056086	408.05166918177355	0.5445335267115794	7368955101.253887	0.0939732406779757	6227.1138503021175	123.79271408239917	2214.8872758713132	64.98836790676792	28.864777133423722	12.112584754036332	0.408685063143705	2.6380742614931068	2.9056204113915407	4.800070302666894	0.4079467808597506	0.32725229245214005	0.9748835793367662	0.8959195419337693	-0.07994861260762096	0.6121796445459924	0.3209224360441143	10.935931709119407	0.010465111915744785	7.0423609416079485	0.447277858208494	0.027609155272407405	21.871863418238814	4.390878133439734	10.244340471865012	6.353517285982928	479.0075497597804	0.16438145153046685	3.8755936008637453	273.83802333562113	10.062678150918885	121.07789979409746
106.nii.gz	166.9	222.1	6320827.0	1.6071560277425434	21.0	3.1208088056900274	245.0	191.80588235294118	15.33370242214533	188.0	150.0	95.0	9.983455882352942	192.82462315305494	0.42110885360394756	37826105.43679189	0.3956401384083045	391.83878892733566	4.105591689665679	4.026892889175196	0.29082628129364657	1.0315620598192958	0.7650637406196714	0.06678072486584043	0.6030798948764846	1.2634467667396696	0.39169057247803596	0.7244599388845955	0.7146584371360765	0.9581082513602188	0.8846694915436444	-0.10465829871492477	0.47547531374634777	0.4707641199164476	1.9886919258019775	0.21304996261204606	2.664751612218949	0.3659400345173122	0.35337434096722525	3.9773838516039555	1.882045744480378	0.44915645010974187	4.5677539794248005	19.294117647058822	0.11349480968858132	7.244152249134949	67.25882352941177	0.5820415224913495	5.5
107.nii.gz	196.0	340.0	3040196.0	2.9031815050305037	69.0	2.0460219559906054	364.0	267.609756097561	42.28316478286734	265.0	190.0	174.0	32.73094582185491	272.30703617648135	0.14171423410629735	42629542.05435583	0.14217727543129088	2536.1403926234384	15.22158510982899	80.13200093495172	0.14646287610919687	3.588824508629302	5.954635568824945	-0.43240164659057273	2.180682163127936	1.2650871597342894	0.7780300217436824	0.3662269528864853	0.261505970703014	0.9199585009873228	0.7948661293753978	-0.5905294684996664	0.9303591491082229	0.32924875064683184	3.924666308617226	0.16209218195539402	3.0771327197216554	0.862531299670228	0.19619543183920268	7.849332617234452	1.7572352757809229	2.385865019363562	3.911595601809681	12.707317073170731	0.30993456276026177	1.5359904818560381	5.829268292682927	4.122546103509816	21.926829268292682
108.nii.gz	167.9	232.0	54180706.0	2.1563616081186074	32.0	4.350088922876095	301.0	197.7955882352941	20.425041089965397	196.0	86.0	215.0	13.761569608640354	199.59647895633006	0.11617864936021181	759720656.6920942	0.2776859861591695	715.6596864186852	30.94852321395308	34.47243187781724	-0.27587250517584955	2.9851893250151744	1.8744143917716276	0.21947132496936284	1.0000244231843136	1.7873147194093923	0.854361418938619	0.6158751578848218	0.5834120951201904	0.9824396932877603	0.9152368271120502	-0.05214163604013687	0.39890829096871394	0.488813198880372	5.5377806792776845	0.082892566338538	4.1771286058004815	0.2830627459252923	0.15075769617604554	11.075561358555369	2.796297483592208	1.2149009291967006	5.419907418301189	132.90882352941176	0.09772707612456748	8.572575692041523	377.65294117647056	1.228840830449827	30.70735294117647
109.nii.gz	253.4	404.40000000000003	1337671.0	2.2877837199410687	117.0	2.095686997473777	446.0	314.0769230769231	57.491124260355036	282.0	252.0	194.0	38.44444444444445	320.7768215298126	0.8273719270007037	20315874.00700414	0.24260355029585803	4253.455621301776	14.465773809523808	407.66179112028567	6.75374863900586	13.477588025951121	15.108134920634921	-0.055220827523396195	3.093253968253968	2.169510946992313	5.400069286974049	0.40267561885865455	0.328762705012705	0.8369143064647147	0.7558383966122061	-0.503747657456192	0.9519646158583711	0.2732250133849836	3.855654761904762	0.08629820562484253	3.6206305963149177	0.862118443493153	0.12251984126984126	7.711309523809524	2.6250948820292055	7.1464307366465105	2.8731406795131305	4.6923076923076925	0.3609467455621302	0.5325443786982249	3.1538461538461537	6.284023668639054	16.23076923076923
11.nii.gz	322.0	480.0	558288871.0	3.338811071801728	85.0	2.958699438717068	604.0	396.0330935251799	50.12245163293825	391.0	113.0	491.0	36.28012060390401	400.82248928131395	0.2127249526932213	8479009233.417615	0.11363080585891	3816.4567465452105	160.6486648006724	772.8898762390444	13.40354719184877	15.56735082260933	9.769455190288001	0.22849854807891085	2.4128288953169945	2.7658539565207128	3.682825746779945	0.4191419118847318	0.3393883537247613	0.9792724796905067	0.9029981336950976	-0.0505529093980986	0.4623848674157893	0.3378848346588773	12.617300682331582	0.014317543291941136	6.537383618412419	0.2962026394904538	0.02920973025521506	25.234601364663156	3.988160923195453	6.3342015032243335	6.054787899328038	569.8339568345324	0.1639809947725273	3.411994493038663	394.8670503597122	6.2281806531753015	159.16143884892085
110.nii.gz	136.0	258.8	2770971.0	2.6134043579909223	67.0	2.6537284975644844	302.0	184.03896103896105	38.565019396188234	169.0	132.0	170.0	28.80853277835588	189.7014400673763	0.8411500760539937	14094648.80280284	0.19109461966604824	2116.297183336145	12.920368201925578	371.3696168598191	29.29841343814292	12.146421768842904	2.106895654436638	0.7061635032449392	1.1401639344262295	1.721631599957815	0.7542184535633556	0.5689885289270535	0.5265912047879261	0.9695185312230001	0.8835220011722744	-0.30123559809240136	0.885565274379094	0.502537441813398	3.225689565443664	0.04929898868880965	4.634685565715821	0.7195921169759141	0.09668227946916472	6.451379130887327	3.3687905409938477	3.563329355819885	4.226102333589587	24.2987012987013	0.3155675493337831	1.0612244897959184	14.714285714285714	3.5112160566706025	11.974025974025974
111.nii.gz	283.0	454.70000000000005	83492891.0	3.27268815966677	111.5	2.2652741498413267	539.0	356.97003154574134	55.217765128521535	342.0	191.0	348.0	42.35975571951144	362.89427812765496	0.5032027902600145	1268048371.640654	0.11579874414114977	4264.653676024241	72.43344948805229	756.8752116725968	13.183915749410172	18.154201350440026	11.580207906978533	0.22459513929547295	2.590249163529747	2.8505854598211733	4.467140554364191	0.4166353778015858	0.3381591880571113	0.9553653914212007	0.8651394329829044	-0.09675105352325139	0.6556743337575419	0.32146292240745705	8.410734977824529	0.015296785861160848	6.380075906325369	0.4086599482584931	0.04049215449906765	16.821469955649057	4.0120154310525775	7.433602314354641	5.816739207652651	105.67192429022082	0.16667495944829783	3.3953169003572534	73.41640378548895	6.9562365034978955	67.59463722397476
112.nii.gz	253.60000000000002	323.0	255794279.0	2.3489688929073735	35.0	6.798633640609905	402.0	286.52876178095545	23.366096851803597	288.0	99.0	303.0	15.017797061719087	288.3245782073392	-1.0206508388462596	3884877533.374919	0.2464062626578632	1032.3310707125077	84.47913101641157	116.79745608282172	-8.107714994102734	4.237156494025772	2.292985353504513	0.2833232854923208	1.0405004482814197	1.868973381115423	1.1697196949340471	0.6200303698472589	0.5877580619216517	0.9890256096495845	0.9353032797919656	-0.06813988800240371	0.43156121273180836	0.47206808161341224	9.164524965429903	0.07408998176019059	4.417225714251385	0.34527787875578053	0.15792913015560733	18.329049930859803	2.984149576690283	1.6325354618825716	5.94997992316722	226.4988625284368	0.07361029006449034	15.749095710371298	758.192070198245	1.7444735802306923	82.58076048098798
113.nii.gz	209.0	262.0	14976207.0	1.5247774990051337	24.0	2.6791056848274515	279.0	230.11743772241994	15.117184432821265	226.0	205.0	74.0	11.436942627824017	230.8595034220699	0.7819747287835532	46259762.72018966	0.3753371917782196	342.0751763528831	3.440537402089745	8.073736629808941	1.3297926398009896	1.8913183871624117	0.9569770965322258	0.34866748854500845	0.6426453280053386	1.3540050741869516	0.4989242048504131	0.7265121624491153	0.7101105128500194	0.9504114621819699	0.8814282255438062	-0.15870031850085703	0.5981035457133832	0.4106131571068155	1.7894120753158709	0.16157685345221498	2.9577733647547784	0.4841231548090681	0.2843943967839948	3.5788241506317413	2.24532389425591	0.7120738709236594	4.45352767601213	35.02135231316726	0.12463114702194754	7.8901229721001505	105.46975088967972	0.5823887742049872	3.512455516014235
114.nii.gz	305.0	469.0	89492761.0	3.2355101858540656	102.0	2.206459843591883	595.0	386.5428082191781	52.54192859823607	388.0	264.0	331.0	41.7045345297228	391.46012454602453	0.1763446904462943	1359171787.7640805	0.11668465002814785	3825.6865236207545	41.73492430869267	558.3329233140533	-10.226643146120114	15.213828525074998	7.550519635853622	0.3309017376672855	2.042291929016294	2.5917888900248798	3.213178446288423	0.46406172909625687	0.3950476327510223	0.966125199394588	0.8830116435277523	-0.09471913677334827	0.6436257833213737	0.38177164233655153	6.309997883536189	0.01837387363992677	6.09641655355177	0.4762967733768758	0.038886256090307506	12.619995767072377	3.900022530723434	5.691087040232154	6.166079021091741	72.9931506849315	0.12498827172077313	7.1789735410020645	68.14383561643835	6.111157698442486	41.967465753424655
115.nii.gz	216.8	320.1	3522119.0	2.5337400547328857	57.0	2.095291864464352	344.0	262.78	31.944799999999997	253.0	198.0	146.0	24.660000000000004	265.40983403031623	0.328216883099894	47307836.646484375	0.18720000000000003	1389.0515999999998	15.042319775132276	32.53955035395441	0.9200046775869244	2.9756707574522867	3.3243634259259256	-0.20734318693937345	1.4045882936507936	1.5930871855674982	1.23629705658305	0.5296677965167549	0.4765961635722666	0.9429233135953003	0.8477865606294426	-0.48602944703030754	0.8781267283274806	0.4645995347405938	3.8471106150793655	0.15747204941486626	3.2442321130367677	0.772905767718607	0.23368055555555559	7.694221230158731	1.9527525972272253	1.575008545844553	4.015337750470307	10.6	0.212	1.8175999999999999	9.36	2.1764	17.7
116.nii.gz	246.9	379.29999999999995	25381267.0	3.0122105782651896	82.0	7.167407651605641	609.0	299.9222222222222	48.4040329218107	279.0	181.0	428.0	31.86689814814815	306.6018470143202	1.6866677348149988	385477938.1002095	0.16762688614540466	4051.353209876543	34.93929463516998	2216.4874564446127	122.94431009320571	19.29310569410961	10.058719836172328	0.3123126304485378	2.332226890452161	2.763593206340079	4.49106391949497	0.4441995417131223	0.3713524387919077	0.9722470166478888	0.8941835419775579	-0.17265027635131	0.8079253188360476	0.3491580904277806	5.711808581713909	0.028569335917342713	5.6930810863911905	0.5918704611377116	0.07790032625031704	11.423617163427814	3.779872470081048	7.337956382570486	5.300938286295628	43.28888888888889	0.16032921810699588	3.701508916323731	45.25925925925926	6.516323731138545	36.97037037037037
117.nii.gz	255.0	459.9	18055830.0	3.5276994565622783	105.25	3.383439368754449	586.0	335.0394736842105	64.16620498614958	316.5	185.0	401.0	43.99274388605213	344.65686597420034	0.8595182361997256	274222918.125	0.10612880886426593	6536.906336565097	48.57140458804426	1243.8470306385684	31.87190360867863	18.748410630360027	26.19948292179061	-0.16730924861921756	3.89488724464433	2.63317847100205	9.421594522275472	0.33279476703826033	0.24856828501722258	0.9277369619479044	0.8323826028171423	-0.4155621629251764	0.937730140351161	0.28421973215816565	7.067987754850103	0.05370752613366314	4.7233163592100755	0.7749294785501272	0.08981230681635538	14.135975509700206	3.2880818316976104	11.236973388037661	4.922144123835437	52.18421052631579	0.34331717451523547	1.097472299168975	16.13157894736842	10.369762811634349	58.36184210526316
118.nii.gz	242.0	309.6	5399019.0	2.0493794995470194	44.0	2.0723430505646507	337.0	270.67123287671234	22.799399512103584	266.0	231.0	106.0	18.03804994054697	271.9543424613066	0.45897064187524034	72517736.13420203	0.25276787389754174	696.2480765622067	6.566810693798565	29.405022821481047	2.280279387252847	3.7986103163455573	1.3479600475894276	0.47645645703895967	0.8367757915938508	1.5665828467529708	0.6309385893215409	0.65529369645778	0.6327305298026322	0.9537756096864218	0.8718858658001178	-0.14230701216543548	0.659175248193206	0.49824974740742933	2.439884469753068	0.07943410452229624	3.8533989509209277	0.5442246874354122	0.13816953486764808	4.879768939506136	2.8138811008041875	1.2866425909837464	4.168741601295417	15.356164383561644	0.2103584162131732	2.0454118971664474	18.45205479452055	1.2662788515668981	6.7534246575342465
119.nii.gz	149.0	290.1999999999998	262075745.0	2.9862700742439343	88.0	2.2665920119215994	370.0	210.83571041704278	45.56357344779119	200.0	120.0	250.0	35.43160005305701	217.51926742813697	0.5107787730978393	1378437666.3579268	0.14115206844108022	2862.934915414246	30.984381666150433	436.7961252863545	13.385922678924764	13.837704047533029	4.82312761542302	0.4875489862971012	1.6145949961711719	2.245657622993064	1.8830389798243177	0.5234847711546696	0.46569544871169694	0.9647762237176853	0.8831511697069787	-0.12358148207591581	0.5860869394322308	0.4016813886498908	5.3585463786594385	0.02623025664194522	5.690211997049614	0.49990318118479404	0.0668214169340585	10.717092757318879	3.837610258588086	4.665207915739011	6.41645589470778	555.4556779202022	0.10028085898541293	9.447769416953511	781.8413070951435	4.6180607558782985	29.107961725943312
12.nii.gz	462.3	657.0	74683634.0	3.433401622419512	111.0	2.277825485983595	722.0	548.5327868852459	59.83875302338081	541.5	410.0	312.0	44.95921104536489	553.2453951124354	0.41845975293877574	386992618.39687145	0.10269416823434557	5192.248925020156	46.59736176174048	1130.0153469570098	37.98036123322897	22.43234748039363	10.566426847395872	0.35687084774919625	2.437071670380297	2.5482329274089164	3.8141017052739863	0.41947880399632675	0.34012245739676733	0.9489892645062642	0.8563710754912895	-0.2782792672377448	0.9164626210233116	0.34297287639476615	6.604009095128647	0.020446374289402366	5.930067782403342	0.6958043652939392	0.04731050126046532	13.208018190257292	3.978377271090284	8.249693581947373	5.7353446419194745	42.40983606557377	0.17381080354743347	2.796425692018275	25.057377049180328	8.208999596882558	50.40573770491803
120.nii.gz	193.0	273.0	785222082.0	2.4085785581409525	41.0	4.55174339833672	358.0	230.38323683484973	25.150816917112707	228.0	30.0	328.0	17.296810856030053	232.64433338484608	0.09128105742162444	11010374678.618454	0.22428086794131782	1046.9500415769394	77.87668083312715	95.75973787600157	0.8831220943101944	4.58119667448786	2.238255729287911	0.3401459607499445	1.0573939629996632	1.8797981464836502	1.0760778284240637	0.613130182368779	0.5779925113304459	0.9891627733372778	0.934009009576452	-0.07126458807995756	0.45212385685088297	0.46449764863483467	8.791513325993138	0.06228117277668031	4.602534249684959	0.37600615553813593	0.12530346758227245	17.583026651986277	3.099784544260385	1.7048631009439428	6.28098607350309	988.013923352633	0.06810131812466454	18.84801215176225	3253.8668320926386	1.7520068170749217	78.10235732009926
121.nii.gz	280.0	417.0	1411629301.0	3.1794850328319346	74.0	7.336181319124691	908.0	343.8687381649165	44.0535795912819	337.0	75.0	833.0	30.464368885757914	348.5737238922663	0.8469248766045017	21439115465.395695	0.13301938174719594	3257.9319009899723	131.9685765358061	1185.6106825907996	35.03331187838732	13.675449949027772	6.608051823929871	0.34216516630118926	1.9087351837318827	2.519228816900726	2.8137166617127196	0.47655911829739855	0.4088998132929393	0.9944368722723317	0.9488855837205503	-0.05837261632922404	0.4557925534776377	0.3872775110644148	11.410502117808509	0.021089599779210672	6.127268482137523	0.45257356956025496	0.04844974303449305	22.821004235617025	3.8709969981674246	5.070875443239411	6.425039940010942	1283.0483732139783	0.11043625178292119	8.024758063400057	1545.4191771389224	5.306666599791533	132.45179893269065
122.nii.gz	192.0	366.0	736220917.0	3.443259375467639	106.0	2.569680927829388	553.0	278.3211817168339	56.51860409217396	276.0	92.0	461.0	42.40646627689495	286.4889360505492	0.29889891009099173	10323268809.822758	0.10239699033940709	4613.230287120825	83.18142919581804	1053.8425892949147	18.40312064231824	18.924260165619504	9.067479593955763	0.3465976731785915	2.275838411586462	2.732691888943481	3.6581812956905457	0.4391279433799203	0.3637785595988854	0.978954193381526	0.9043438281280693	-0.057169422304538996	0.47486907457905075	0.34981416074256416	8.984016982816069	0.01334586201914058	6.641247223097924	0.3741836248515239	0.0273710224270059	17.968033965632134	4.13248152418841	6.997934939893816	6.560125223654998	1128.5763656633221	0.1258167631731686	6.315340544289214	918.5010033444817	7.472563245004715	82.22853957636566
123.nii.gz	159.0	216.9	4634553.0	1.7820176144021898	36.0	2.1287687950170286	236.0	186.0681818181818	18.858126721763085	186.0	150.0	86.0	14.59265306122449	187.37729318143113	0.3548036816798093	41566254.32515955	0.3132460973370064	488.881714876033	5.207276567209553	13.041297731437691	0.7076668724324298	2.4768336206844026	1.380184695594502	0.29353759054364226	0.8451153689240859	1.581998436571111	0.6366129387964601	0.6554640604512627	0.6309492482049985	0.9310901223284613	0.8475375445862809	-0.09254524312087183	0.5138560645379118	0.4822964277393119	2.2199995136586006	0.09559190868476844	3.593375746208709	0.3936802005117341	0.16202806140669762	4.439999027317201	2.5551763000736942	0.9642545790697263	4.559048384858464	16.772727272727273	0.12706611570247933	5.592745638200185	41.34848484848485	0.8532483930211202	4.643939393939394
124.nii.gz	133.0	248.0	3355063.0	2.732512996568231	64.5	3.6224025292939053	331.0	185.83516483516485	38.80449221108562	174.0	118.0	213.0	27.11615687746294	192.01256254689218	1.0001653939590551	17603123.900140233	0.18536408646298758	2334.1156865112907	21.346982641619135	614.953282840738	38.90724218774028	13.83500029140975	3.0811485041705997	0.6397309131546312	1.2722215995558832	2.041934744830285	1.4034252942315362	0.5777490508646959	0.5297977915100887	0.9721199279729065	0.8965944608520581	-0.2848851468754776	0.8936693819365901	0.41273626174285477	4.319307214620828	0.04725753807926624	4.886066277105139	0.7478310254788005	0.11749779488553544	8.638614429241656	3.6101105101228743	4.229037198895088	4.690954916162112	18.0989010989011	0.19888902306484724	2.386668276778167	16.86813186813187	3.7241879000120757	19.46153846153846
125.nii.gz	277.0	363.1	23306203.0	2.52128080434899	49.75	12.59956896465956	596.0	326.2196261682243	32.829854135732376	320.0	262.0	334.0	20.836375510204082	330.01134928090823	2.5630364106918897	353963008.07218623	0.21757358721285702	2488.2461568695962	13.427379929742862	696.1154538800445	39.807928610726705	5.397688896194822	3.5424068758881444	-0.008981686180534965	1.3942513535541197	2.032981669848386	1.5761457972595503	0.5351345304493584	0.4821424005822511	0.9834517415099504	0.9148927529011034	-0.12145516568464859	0.6252983142498252	0.4572691403473676	3.5972559054995554	0.06613504594812461	4.330586730858363	0.4936309553682534	0.12431588633686302	7.194511810999111	2.722127111146767	2.2350239430207415	4.941236812632178	26.990654205607477	0.12612455236265177	7.121670014848458	46.5607476635514	3.9740588697702854	16.7196261682243
126.nii.gz	306.3	390.0	18392160.0	2.391708016659366	44.75	3.3745246748672315	439.0	343.9220779220779	26.446449654241864	340.0	257.0	182.0	18.529536	345.5858943730348	0.6161106455783021	279330930.0	0.2282003710575139	1147.2147073705517	19.349674850543227	67.14668808879705	4.945970214272614	4.324581303124122	2.306933234181033	0.2833483582022868	1.1584839434273433	1.82145874765096	0.9491974422527524	0.5740630227875004	0.5313975683765888	0.9673891210952157	0.8830231943094252	-0.17218776463095414	0.7278318065192283	0.4840874798291352	4.339283940187773	0.06981910935560454	4.213361024483814	0.5409542987054479	0.13345796540627713	8.678567880375544	2.8574309354397807	1.6578786343262888	5.000449370540742	22.584415584415584	0.14665204924945185	5.133074717490302	35.142857142857146	1.8534322820037106	20.22077922077922
127.nii.gz	192.2	316.2	1245464.0	2.689525383210066	79.5	2.196655239204032	360.0	251.05263157894737	43.53462603878117	236.0	183.0	177.0	33.25333333333333	256.0287812768425	0.47283387605240845	17463860.871202458	0.18005540166204984	2523.313019390582	16.9224358974359	175.65387635700458	0.9650754732884728	8.936990466798159	7.980128205128205	0.05816661557909876	2.383974358974359	2.259079914652002	2.0133612754766603	0.3811874236874237	0.2896724944575624	0.8998762253261268	0.7867607321453476	-0.4999187668114382	0.9657298593126469	0.3407496438746439	4.084294871794872	0.06079388560157791	4.169202047684094	0.9293342624326417	0.0967948717948718	8.168589743589743	2.9019454289750852	4.229279667981591	3.30055909239095	8.68421052631579	0.45706371191135736	0.3545706371191135	3.4210526315789473	4.138504155124654	16.94736842105263
128.nii.gz	197.0	298.90000000000003	31076518.0	2.6361460193526876	58.75	2.595747666198307	373.0	245.70119521912352	32.51280138410502	243.0	164.0	209.0	24.02735057617801	248.8079868947729	0.386289552529353	454494375.82338023	0.17533848669068744	1536.3370105236422	20.279024342910322	78.50150496826322	2.42307371384115	5.273754057915127	4.380971569312652	0.0922666161273576	1.5992949974616186	2.2633394130190467	1.7239343568713938	0.5092355696733211	0.4472529637897416	0.953264624040461	0.8619532780029038	-0.05988152176205771	0.4908981205612358	0.4093967238836781	4.478079902509766	0.03585562022270686	5.084922593927209	0.3252333387034989	0.07043650345424571	8.95615980501953	3.183788586080854	2.413681406806945	5.616089140308645	61.70517928286853	0.12291868383041539	6.046777035285154	88.0199203187251	2.492166791003317	21.350597609561753
129.nii.gz	192.0	303.0	171119785.0	2.688592650283347	61.0	2.7471982987260124	417.0	250.55446664153789	34.098543008796455	253.0	175.0	242.0	25.567001890036757	253.9694555597805	0.18525076921565634	415387957.1366809	0.16925486995711675	1722.943603305804	14.480628580077944	124.77973083787066	1.6236467710318412	6.259142294948384	3.393047272710643	0.2761950669196921	1.3894647568533776	1.9597556969776613	1.1510922070851222	0.5484726957360858	0.4935936035411918	0.9690295529604052	0.8874291878509815	-0.12993705965233218	0.5034487657382805	0.409036450287345	3.709765113463471	0.044100943611809613	4.8457888679866405	0.40090018390314197	0.08121031095203077	7.419530226926942	3.271082457994545	2.4130473919147564	6.0682358874798155	272.00113079532605	0.10252586912752584	10.079408002575583	449.0331699962307	2.777728318999365	15.361100640784018
13.nii.gz	279.0	449.0	592527286.0	3.360732171945213	94.0	2.6601737830437497	578.0	359.3724432456732	52.09883739699512	353.0	96.0	482.0	38.30138017960084	364.94126605405853	0.3223560315957052	8999008156.125	0.10929052273004795	4033.574704774538	149.00953281262443	785.847371376854	20.712227179855933	16.587767648860975	8.50079889205718	0.3219890643273672	2.2249099892476876	2.684489522847062	3.3248570043932912	0.4405316591465622	0.3645365736718463	0.9818838865620116	0.9097598167330792	-0.055873031944351385	0.4732891837639882	0.3500595246801276	12.12380575513536	0.014946805976826934	6.483696653968682	0.3551053006225484	0.03407246353821609	24.247611510270715	4.032677223211553	6.272141635229537	6.442232958008175	547.7300516970106	0.12311307073432469	6.031886466742459	486.2335356259834	6.564638945687548	148.13665992357832
130.nii.gz	487.0	764.0	1856594312.0	4.0579634807189935	164.25	2.2491101602785224	892.0	633.4444937833038	87.96570721427017	641.0	338.0	554.0	66.7397269345813	642.0359061576986	-0.21162199980725543	8880389307.853004	0.06572852944609725	10958.178091351205	191.48831895963485	5297.6465923534315	-65.43338711779967	45.86594052855615	19.222485266097802	0.4124416259814855	3.260307624140928	3.0803651898804967	7.100678944825154	0.38153775327307016	0.3008926572153702	0.9676144436104293	0.8857956073788904	-0.1161902818416133	0.6483274157726947	0.2882673312650499	13.593562196182926	0.007440305476917514	7.527482757319116	0.48240673052006594	0.017543107678680194	27.187124392365856	4.747950656125716	16.272106448663486	6.6919779202460346	745.0763765541741	0.16542548324915055	3.8681154545081693	296.041296625222	17.57387059144585	183.18516873889877
131.nii.gz	199.2	253.0	4674024.0	1.8194668917509147	29.0	3.6166639931961013	297.0	223.03225806451613	17.847381200138745	217.0	184.0	113.0	12.462381300219139	224.18368045119868	0.9428432577318372	65539055.95431657	0.35738235634177357	514.9344432882416	5.788097827095061	8.064380735923912	0.9629935338084212	1.5775701720826671	1.4627769286512509	-0.0022682509301679655	0.8502729316679554	1.6193058066075887	0.7019458831519091	0.66138275381492	0.6353401782082433	0.9508311704211466	0.8717247046976456	-0.14326153923659768	0.6105972031511164	0.4558899245416894	2.3946311900099673	0.16763167454826514	3.135385252268605	0.4565180825857071	0.3195614100753358	4.789262380019934	2.166612786688101	0.7600867751834796	4.57748512448528	8.870967741935484	0.09538674991328477	10.432882414151925	33.236559139784944	0.8902763325239912	6.795698924731183
132.nii.gz	202.0	318.0	12864721.0	2.633521220673798	62.0	3.560083024341527	386.0	248.83084577114428	36.44815722383108	238.0	196.0	190.0	25.913959878053372	252.9893022731922	1.0808137712111565	38265869.40134196	0.20204945422143014	2086.7972574936266	15.373016909620357	192.7845516310114	12.218037718826976	7.041435743187853	8.807640043313095	-0.0717648331009698	2.2166660398329707	2.4537397173467843	3.0829133560157116	0.4607757751528766	0.39029095251956825	0.9167493387768093	0.8251905496352623	-0.23622043939563506	0.8440564078451348	0.341574339036866	3.9681538792861755	0.04385621958496836	4.906036707963668	0.6235324078877441	0.09463488535254297	7.936307758572351	3.1307507908127334	3.962268946625237	5.042669453986845	30.54228855721393	0.1519516843642484	3.5864458800524743	40.61194029850746	3.4141729165119674	15.64676616915423
133.nii.gz	202.0	317.5	24430924.0	2.868468356250623	59.0	4.007416765302807	419.0	257.26404494382024	37.87533139755082	251.0	111.0	308.0	25.088541666666668	261.96601117556446	0.8812577246776261	342569748.2949219	0.16098030551698017	2441.4021903800026	53.53200889031298	279.7597142958809	14.3663917643804	8.505467521271646	7.259615349949357	0.044636074441938366	2.027095223168243	2.5559804470078875	3.05461639153626	0.4718004897931953	0.40045727226738986	0.9620320832291588	0.8762860818577676	-0.13201150515846377	0.7095156486815254	0.3461743977132055	7.291149234666817	0.03532921096159068	5.238971511336471	0.4803333036379883	0.07376088457998552	14.582298469333637	3.3479196211063456	3.94127071780525	5.014206419903785	74.14606741573034	0.20827547026890544	2.0335500568110088	57.30898876404494	3.9842428355005675	50.38483146067416
134.nii.gz	181.0	328.0	59837374.0	3.0490817663290724	90.0	3.0649503696276232	498.0	242.6451612903226	48.762713571212785	227.0	154.0	344.0	36.951874546967694	249.53103569126017	0.8044586660789907	839038452.9100419	0.14222849290920297	3389.063475546306	22.21237291225034	514.8051356593759	19.89341012781083	13.908948757833704	7.9960349144739435	0.2641573085118425	2.1302669727768087	2.628005144054507	3.19329354970398	0.46273530847661487	0.3917597958936338	0.9636353390019449	0.878683036129268	-0.07327235001701418	0.5320225679886492	0.3494059302992267	4.552496278202234	0.02191498794308882	5.93954613353333	0.3593924109752131	0.06950620509276861	9.104992556404468	3.8152665432881587	5.476245918076913	5.986356187917458	133.4016649323621	0.13881546819184404	6.652918558430182	136.68158168574402	5.468092225298612	23.12382934443288
135.nii.gz	261.0	381.0	83568360.0	2.9786748534468783	70.0	5.3514605947746325	553.0	319.143216080402	42.392723668594215	311.0	196.0	357.0	28.720708007812497	324.0144701775248	1.3013407297937245	1269194198.5226297	0.15329474003181737	3132.9845142799427	40.85918223675758	649.0458519874711	33.15964294290539	10.044923708841244	5.246386251953634	0.221301446031787	1.6244053475831264	2.32825428847912	2.4639209985826613	0.5238687477573388	0.46568223105996964	0.9814726551236043	0.9145375718090892	-0.10605217462490282	0.598411850074915	0.40113962923269314	6.295655348663901	0.03319917279960254	5.353481094878125	0.4401996481063037	0.06751015937544183	12.591310697327806	3.4789133282043987	3.82282749019872	6.157097315075194	82.91959798994975	0.10417034923360521	10.017360672710284	122.02261306532664	5.014600325749349	44.64447236180904
136.nii.gz	242.0	428.4	110725698.0	3.337239234650615	121.0	1.9160887869116097	501.0	332.78578892371996	61.329232220595316	325.0	223.0	278.0	49.07572142423767	340.1482527601742	0.24141467251958232	342018811.3390379	0.10531539587857826	4954.45254621668	41.80782016015121	938.6704710749323	11.17923986568645	20.368552783439668	10.588406535822184	0.32434225374562187	2.416308067472472	2.6297302432106973	3.786588141397892	0.44239621052083944	0.37057439318987506	0.947354616763814	0.8586749575716202	-0.1373355231531967	0.6597119076230449	0.3418075003911871	6.273480698654746	0.01626704583567973	6.230260015561385	0.4600177177645441	0.03267181533841164	12.546961397309495	4.081321409701135	7.739239829815465	6.206679923701543	134.49007314524556	0.1405329917923151	6.071123078149346	100.78683385579937	7.917632710195677	42.049111807732494
137.nii.gz	332.0	629.3000000000001	184032326.0	3.9258418911169453	152.0	2.9354498358251075	811.0	452.7759433962264	89.74708526165897	426.0	292.0	519.0	65.43010380622836	465.8532519565475	0.848722548514751	2794991740.906062	0.07743803399786402	12013.197440147738	86.21018242345009	8294.593884715023	220.65966980497052	54.39780440458016	28.952447864581302	0.30774423940248763	4.236885093053692	3.45316233588403	10.205799377624059	0.31010404602577213	0.21916675850256756	0.9484732529970399	0.8510233552602158	-0.14670721528946046	0.8328178314272042	0.223507743185438	8.925540191940142	0.006800469184150267	7.515287344071055	0.511305484197432	0.019368195898709285	17.85108038388028	4.751596768530812	20.83756306729037	5.807663381869121	247.78301886792454	0.2921969562121752	1.4693618725525097	65.66745283018868	19.28390330188679	77.4245283018868
138.nii.gz	277.0	396.0	279782176.0	3.00601299582064	65.0	3.882429485966985	529.0	331.5773402973082	38.89992302006692	330.0	105.0	424.0	27.216761976356484	335.2722225867337	-5.639968113845924e-05	4249193298.8685493	0.1495452631191546	2463.9306396113975	101.33414993276696	348.9631393785881	-0.9879634949396701	9.564088824037908	6.066722869383183	0.21894600390607735	1.8330712732027123	2.4880177212501904	2.63013341740595	0.4840154061717158	0.41817248237005233	0.9825516555321515	0.9132907728367207	-0.04563388471855153	0.4412586571266403	0.39761117583967454	10.022731154081308	0.025225253091742807	5.8595781832561595	0.30390087574516744	0.05151191939604099	20.045462308162616	3.64474560700958	3.907702923355272	6.116310991050227	283.58899156287663	0.1139369190690545	7.306561405338168	372.2181599035757	3.9926122508341644	99.88147850542387
139.nii.gz	174.0	304.0	798384101.0	2.9766827559946405	74.0	3.423700767848089	461.0	233.41571827356668	41.75957209561995	226.0	133.0	328.0	30.443125693610376	239.05189655747856	0.8049694737277728	1703366555.0653095	0.14507212018334595	2662.911710562388	27.613252873471975	497.4630895597827	27.452111647704676	12.200035552128735	5.0410673761992335	0.4167604716956	1.608364551063948	2.2471658339631886	2.046115499448199	0.5334115131704086	0.4771019473642833	0.9766003428106185	0.9051751674210256	-0.12524127832406404	0.5164671076204473	0.3909758963448043	5.081521501453584	0.029189629178209314	5.640555103038532	0.44155909585837055	0.0560642665586923	10.16304300290717	3.755900687458942	4.310275732081993	6.603630856711933	1274.8894853625368	0.0912525578242457	12.382633605575842	2026.802591081526	4.346809139565515	27.969150382936082
14.nii.gz	293.7	503.5	11177665.0	3.2728184775573284	153.75	1.4788055165288898	532.0	397.13235294117646	74.59904844290656	404.5	280.0	252.0	64.02880658436214	405.43486094635256	0.03667202116557246	169760763.20283294	0.11202422145328719	6663.320717993079	31.52038077913088	885.6747260712286	-21.75653668468497	19.369404480879027	23.758318303884923	-0.09784497138901199	3.9258322249222144	2.957552065101392	7.639679527829951	0.32464608935331757	0.23737801686624221	0.8606851604975216	0.764494935679209	-0.41221154293221446	0.9530035585780365	0.24610678274909337	5.687579593930219	0.03273994859859769	5.126795494804678	0.7544660980014696	0.06291021837708467	11.37515918786044	3.5464237662442732	10.781930696190983	4.51160231924928	21.08823529411765	0.310121107266436	0.7569204152249136	7.617647058823529	11.000865051903112	39.970588235294116
140.nii.gz	123.8	188.0	2688574.0	1.9527665874874345	31.5	2.655633865730892	214.0	150.97391304347826	20.021776937618146	144.0	117.0	97.0	14.698960302457467	152.90161656380906	0.7307888329479273	14141070.820539296	0.30888468809073727	585.7819281663516	7.830618279293438	16.331935655039743	1.2343497048121936	2.6496821401370902	1.865802288499066	0.18069410832497598	1.033146997154763	1.6452333721602885	0.6922490057702547	0.6057368294444069	0.5666920305570486	0.9370840059738327	0.8464578488012898	-0.18374909262465994	0.7076935639568178	0.4600816259906025	2.762162387797005	0.09997797365705544	3.703032469512128	0.5260490787666157	0.20149325292518047	5.52432477559401	2.4989912280318527	1.128871107159039	4.332283740736488	18.182608695652174	0.15810964083175805	5.597277882797731	35.52173913043478	1.0283553875236295	7.608695652173913
141.nii.gz	294.0	454.0	1211694150.0	3.3023857021578165	90.0	3.1947048546803303	581.0	370.02113084871706	49.99818100371794	366.0	26.0	555.0	36.70140707158128	375.07600530119146	0.13863279516771343	18402599703.097843	0.11442285980373954	3766.372478136019	214.32129202813027	878.7228518803284	1.934251526673585	16.84345167632457	7.730410689177869	0.3723796860088173	2.0762964773660717	2.6183808449111985	3.2175568043501928	0.45908587187898553	0.38750399411654357	0.986197027731736	0.9217971327606587	-0.06440725838857377	0.5038568464995882	0.3683735599092459	14.561533175697999	0.015678494708530687	6.423194604117322	0.456487891708068	0.03036192860431116	29.123066351395998	4.053664388465735	6.14346559137561	6.474517895548984	1035.905143387902	0.12027227950631626	6.502263534224043	985.5240914896087	6.105746204402205	211.21084407291303
142.nii.gz	200.2	261.0	1200263.0	2.0449127332389434	35.75	5.063354833810097	321.0	231.86363636363637	21.94214876033058	229.0	198.0	123.0	14.375	233.57527499910836	1.2413604817641972	16830053.73166312	0.26859504132231404	796.6632231404961	7.653846153846154	8.444813535197325	1.0769425348034578	1.1711897009516055	2.9255189255189253	-0.45908176373743104	1.4346764346764347	0.8824546262270572	0.5748856522666046	0.49899267399267394	0.43084105437046616	0.9295079948926102	0.8201072736787022	-0.6240868505152773	0.8533254598192177	0.42739494301994296	2.8272283272283265	0.2916927098474718	2.1236854063274433	0.7966864510795949	0.3423382173382174	5.654456654456653	1.1156263365572772	1.0241771566176328	3.3221793455166635	6.0	0.2727272727272727	0.9752066115702479	5.909090909090909	1.3305785123966942	9.272727272727273
143.nii.gz	151.8	217.0	9869413.0	2.048825827754486	41.0	2.4002835506330618	255.0	183.0484429065744	21.640641275846793	183.0	146.0	109.0	16.984765160523185	184.7977759419187	0.44835828049001697	51782183.26025877	0.2762299301971959	643.485542558159	8.317826839184416	14.707569937634007	1.0302914576753417	2.1649136174251233	1.4045286607059428	0.18579527906105586	0.9026207445708393	1.543301384689277	0.557332353017054	0.6273165470289925	0.5988804193280907	0.9644547526170366	0.879777563561748	-0.09997778686885886	0.5239032829403877	0.5109039850106529	2.845731999450113	0.10525642307126791	3.5995070271616165	0.39936358977423814	0.1807218004273577	5.691463998900229	2.490788525433606	0.8923605695327664	4.854511597349355	34.40484429065744	0.11904790411992193	5.294117647058823	79.83044982698962	1.0842782054812563	9.134948096885813
144.nii.gz	270.0	365.0	86496680.0	2.608811384627635	51.75	2.730844689288431	423.0	313.1287356321839	30.261524639978866	308.0	223.0	200.0	22.000620408163265	315.31170492762845	0.46388788439594314	1313667956.2965202	0.18874091689787292	1371.866185757696	28.76940476148125	103.50041370899392	4.617205598260908	6.2295014986229615	2.6094499471271417	0.40107083472046123	1.220745910362388	1.9802946067050096	1.0947043391945466	0.5674452631088199	0.5211248496119947	0.9706824048320251	0.8894409409138776	-0.08332068160128502	0.564794061700681	0.46078686569062016	5.277887637549022	0.04342954451672554	4.92150454336443	0.43214619858479814	0.09685337992211542	10.555775275098044	3.3028121283485348	2.2097378614375254	5.766151151312206	103.24597701149425	0.11867353679482098	7.975293962214296	164.20459770114942	2.3230664552781084	27.79655172413793
145.nii.gz	135.0	246.0	77183612.0	2.7128955719426453	64.0	3.004228543393288	330.0	181.4015322217215	35.39829539673446	171.0	107.0	223.0	25.837255888686844	186.5021738163269	0.7837671006526874	461894670.14582205	0.1787859408309692	1876.5449458271503	19.146629923591853	260.51654706806676	13.517183340909613	9.818961205642939	4.760150961865776	0.3707901085130309	1.6106831725826072	2.2412167567272125	1.8592221905333184	0.5235390376405523	0.46543970412990004	0.9586680757609598	0.8739956919236617	-0.10366417587547616	0.5449951604505395	0.39988978081060816	4.226125050076325	0.032023820041964246	5.435572047227281	0.4014151649078517	0.06669126275102676	8.45225010015265	3.6063366216590245	3.6447780418771782	5.829252147256777	272.8864353312303	0.12297721285769729	6.456873642987831	396.7260027039207	3.115999090975741	17.3199639477242
146.nii.gz	279.0	402.0	72923591.0	2.8997494860184916	74.0	2.2624043550444988	461.0	341.71451876019574	38.74317998557624	342.0	212.0	249.0	29.01462423160817	344.9084116081288	0.060980898821657276	1107526255.9272473	0.14486293440917158	2193.000066530235	42.02029026121754	146.25867416807526	-0.7683076165000474	7.016811886154376	6.6441460022125565	0.03382065930478642	1.9964204818281384	2.436693695659233	2.274353891312792	0.4641935918380457	0.39093195228416106	0.9520851558130137	0.8590092223748548	-0.08915176386281778	0.5825200077761022	0.35397690174246227	6.47430610467787	0.027581346949387575	5.478656531602751	0.4145592216276963	0.05420500248941245	12.94861220935574	3.3577366784861007	3.4152394720917334	5.753026665341489	82.8694942903752	0.13518677698266754	7.004473493023639	88.80097879282219	3.6024845051081913	41.727569331158236
147.nii.gz	315.0	492.0	4296574958.0	3.5261780452868767	85.0	6.448248245639876	1231.0	401.0673931524847	54.272143628092984	398.0	21.0	1210.0	36.3384154650819	407.47019035068354	0.32627381840310216	65254241394.07467	0.10644078114048633	5176.902174292528	283.04804483292236	2619.4902362845696	20.37972461253042	20.90079525125665	10.711427610526934	0.3181874719525111	2.3757873578264004	2.8244583095649642	4.895266556091372	0.43655540739937937	0.3617414551870829	0.995814443805992	0.9562832285389052	-0.05144062061176655	0.4693500795010805	0.348907075229821	16.748078050364665	0.01457052842016976	6.791443736062951	0.4062413376998298	0.03891421040453087	33.49615610072932	4.191457089523083	7.903055715445898	6.646977125651527	3019.903933843419	0.11669773297176826	7.106608511293737	2754.474534353505	8.375307169543898	282.7142746734678
148.nii.gz	127.0	166.10000000000002	15184370.0	1.3564844198846095	19.0	2.85309876680227	187.0	144.4611111111111	11.790324074074073	142.0	111.0	76.0	8.189553656220323	145.22190873892885	0.250352647475862	79865125.07793751	0.46151620370370366	220.39015432098765	5.609225515406	2.7791533213239488	-0.028090738373905168	0.9508439183339198	0.6926842150672139	0.16383255012214423	0.5689161499140178	1.1661025671970864	0.32381856651322444	0.7361699359018571	0.7279187315583108	0.9614380120281615	0.8903423721889697	-0.14696753541494942	0.5125354050477351	0.4606190929049712	2.3544696174895092	0.21756804956802311	2.5828750852843467	0.43465618163379816	0.3274540809132412	4.708939234979018	1.8913880013251918	0.41088203335028345	4.913383448435665	64.56666666666666	0.08967592592592592	11.917214506172838	332.2916666666667	0.3894367283950617	5.666666666666667
149.nii.gz	197.0	323.0	2570852.0	2.69577922542031	62.0	3.260274206057863	385.0	245.46341463414635	40.65913146936347	224.0	191.0	194.0	28.894398530762164	250.40708320068177	1.0949233835691248	36048419.09176169	0.20047590719809635	2451.4193932183216	8.88865253520426	139.2637929185331	9.04048146153001	6.220519398640036	7.560354300871542	-0.07725590611169772	2.0366238167962303	2.0187989308369785	2.6097097806061282	0.47821263039551215	0.40882357676186676	0.9271941982970258	0.8361556435970681	-0.45932397201316455	0.9224625250903556	0.34380638873608904	2.9479475983786325	0.12198318405946702	3.6305944517757927	0.8204015607893668	0.1929670903808835	5.895895196757265	2.455002013435072	3.4452184248778943	4.2291456020207505	10.512195121951219	0.25639500297441997	3.6216537775133855	8.21951219512195	4.196311719214753	14.878048780487806
15.nii.gz	135.6	220.4	2950411.0	2.360998401350257	61.0	2.6796884453480705	284.0	180.67816091954023	30.01928920597174	180.0	132.0	152.0	23.136735979836175	184.15420200186182	0.5002093448155224	15518249.34652354	0.21548421191703	1268.172281675254	10.110281055703588	89.75860378285927	3.716520998213955	5.771210588109011	1.9710696612105059	0.49027378230096186	1.0668725703936972	1.765992771742984	0.7849043642116	0.594633357749555	0.5559139051682548	0.9637245859913943	0.8784173443464417	-0.1705133159504682	0.7286832847897665	0.481903538461637	3.0260018341004256	0.061353170631535205	4.359132060861166	0.5377649009655925	0.11160472252021549	6.052003668200851	3.151786306321735	1.9355700623298795	4.311939513623445	19.850574712643677	0.22816752543268595	1.8536134231734707	18.74712643678161	2.056546439423966	9.540229885057471
150.nii.gz	223.0	319.0	554335151.0	2.613830470854496	57.0	2.4208940846073257	383.0	269.11488285410013	30.80097676164002	267.0	129.0	254.0	23.19579681353634	271.6491932841465	0.12295677155594492	7445629987.828909	0.18239815230668202	1370.4640383515589	42.103332550462184	84.22472719836205	-0.03446555188172498	5.653867893643378	3.255747576963707	0.2673693633452522	1.3744949453806905	2.0979647634710954	1.3071714316140857	0.539554470598797	0.48691072692070364	0.9751411941586784	0.8963959624982708	-0.04219449935192188	0.34847684835166487	0.4503226162582515	6.442236163142967	0.036988759825160054	5.102803764297112	0.27934755738658884	0.062186598734106154	12.884472326285938	3.275703473745135	2.2274038676517707	6.023058700030127	752.0481895633653	0.10011291128372807	8.962614803889213	1370.1749201277955	2.2695323797153524	41.81775825346113
151.nii.gz	224.1	341.9	20238420.0	2.904746407376191	71.25	3.96403552147034	492.0	285.21487603305786	38.55255788539034	284.5	183.0	309.0	28.03125	289.18823404617245	0.467662210440636	307370960.32306194	0.15108257632675362	2282.3092001912437	24.98397114622845	180.19102327259077	-1.9852022312863	6.168579340616267	4.987740122987732	0.030752693812083308	1.7473523932156907	2.26229100472726	1.7653736429356144	0.48476706049313034	0.4162723760239437	0.9726157443972918	0.889038334405156	-0.1628392876556995	0.7417951319662799	0.38986724174135357	4.963209451058205	0.04110876911681472	4.923078671531204	0.5370960434724474	0.08473807659189725	9.926418902116408	3.08585673751754	2.7890798659009994	5.395532220071875	36.52066115702479	0.15091182296291236	3.842633699883888	36.56198347107438	3.7724882180178945	28.115702479338843
152.nii.gz	211.0	341.0	42047023.0	2.860811577878415	75.0	2.3627328479830165	433.0	268.75	40.719858156028366	258.0	176.0	257.0	31.760988539501536	273.0411310038437	0.506781996244177	589582163.5312219	0.15382148785272368	2324.896719858156	22.53232692368089	190.39733398584997	4.570737863509172	8.277306962518301	6.139021158739813	0.14032549502811403	1.918419422059242	2.412387177935998	2.157337631236847	0.4723641450973271	0.4005307908403545	0.955342413647725	0.8633924889333554	-0.10359894243900693	0.6340270478886114	0.36062961362532786	4.689461458756695	0.028359831107361847	5.416492231135397	0.4404625731551344	0.0542233177246681	9.37892291751339	3.4396387232402525	3.604082030314529	5.649295726399181	82.78014184397163	0.14677330114179368	4.519943664805593	86.75531914893617	3.7508299381318846	22.131205673758867
153.nii.gz	254.0	367.20000000000005	17110371.0	2.725411375273345	70.5	2.3222361916856755	435.0	306.05027932960894	37.460628569645145	302.0	238.0	197.0	29.30758101851852	309.1741658102586	0.46373013336122304	259863722.84762692	0.16850285571611376	1921.8913267376174	17.355343560288812	115.94494533469597	-0.3589436145653746	6.724571720899604	5.129110174270119	0.1372831383210949	1.745159821177833	2.2958109059477048	1.8948863256706534	0.48809654384514894	0.4212356618672782	0.9462136843753265	0.8516936064013039	-0.1307588209711833	0.698583580480023	0.39495075299826	4.114951504681406	0.03544606845619115	5.056802808158405	0.46519793326363335	0.06637828368644415	8.229903009362811	3.271619585854935	2.9634204737924312	5.283097391261499	27.189944134078214	0.1518991292406604	4.181829530913517	30.162011173184357	3.0957835273555756	17.273743016759777
154.nii.gz	217.4	412.40000000000003	7797651.0	3.3825331000873398	126.0	1.9909210262535002	471.0	308.9220779220779	66.24658458424692	293.0	192.0	279.0	50.941682343456065	318.2266406277055	0.3771350386116179	109338433.06293882	0.10777534154157531	5835.344577500423	38.54539088003917	759.9673272257352	-3.8832663462854033	17.663875663441278	20.678706607870797	-0.06377977844481762	3.6508496819203655	2.9547672778065674	6.445514151333018	0.33497103672497447	0.24314974324102076	0.8915152163402252	0.7889462855633322	-0.3702906631963578	0.9539782783978006	0.23168340355604433	6.264113368900125	0.025042403300215645	5.508308400786275	0.7108216711922679	0.055651962690426056	12.52822673780025	3.613525867477895	9.585645567828017	4.629407319466119	19.051948051948052	0.24742789677854612	1.6171361106426039	8.2987012987013	9.291280148423006	43.5974025974026
155.nii.gz	297.7	454.3	22355137.0	3.1303979503576	99.5	1.9892954921951609	499.0	371.6518987341772	49.82855311648774	367.5	268.0	231.0	38.98412698412698	376.1491843148932	0.2646256612704117	339518739.12534	0.11953212626181701	3363.075028040379	29.21712461127441	235.19863750629276	-1.0296371716804613	9.340368429850175	9.717192215166737	-0.05337681068001665	2.5544382172991993	2.637432032374013	2.954278445078553	0.38384758242880257	0.29252613460660726	0.9201126608532625	0.8121432049007311	-0.17406581805663082	0.7950464775481283	0.3048524389910661	5.400884397576969	0.02489919707518027	5.5516083227167705	0.5131161056027541	0.047760736018341556	10.801768795153938	3.4099882452682886	4.764390161254227	5.029366684243271	39.24050632911393	0.24835763499439192	1.3590770709822144	18.88607594936709	5.428296747316136	34.50632911392405
156.nii.gz	155.0	320.0	1200761890.0	3.3618674571444176	83.0	3.356361900045515	602.0	235.0325411695099	50.02504107331668	230.0	37.0	565.0	35.35421607580551	243.3173392528909	0.3622164992244275	6300081750.633964	0.11344787048129704	3963.0321725090294	87.264700531556	1189.5763943899387	37.378628421617	19.048566055895684	5.046288645994165	0.5770768510711324	1.5125208093990727	2.259648950538459	2.47282010854677	0.5575701716579405	0.5082505768845769	0.9916890162337437	0.9443037598661969	-0.17485964168406687	0.7393590409794185	0.40600640288190565	9.15201832553652	0.024580171830515533	6.051463735295115	0.6719814949176676	0.06193314088421554	18.30403665107304	4.112467225895698	6.023713675472464	7.212834460487657	1451.9713046050686	0.07158915810102892	17.87369988302495	2300.9497091016665	6.428835628465965	85.99220984123853
157.nii.gz	256.0	372.0	94532331.0	3.0097921921416493	60.5	3.9584647227797425	475.0	307.9886714727086	37.85843000039243	305.0	116.0	359.0	24.752159564300005	312.0186608140441	-0.2505398492793161	1435708661.4184303	0.15543978252961	2498.6229406654993	80.26183553884658	441.4949330526692	-2.6715161953206032	11.422843108680297	4.689404471492614	0.4142376391581918	1.6042879165361383	2.323446522787258	2.0490262834661745	0.5165791552908758	0.45870420926364525	0.9828113760607496	0.9146247303558875	-0.11530803914062612	0.6891932819601482	0.4207286599440083	8.864366897756941	0.031301780172765026	5.636019104774716	0.4914983787785167	0.08446854549051186	17.728733795513882	3.741834596974193	4.028061895043226	5.91432266424694	122.7384140061792	0.12640413388895902	6.9744272894369255	150.93202883625128	4.12166420425077	82.38311019567456
158.nii.gz	142.0	212.0	84406257.0	2.2244330065047	41.0	6.912987262644583	359.0	173.2134213421342	23.861000474818294	166.0	116.0	243.0	16.959201121712663	175.93196442264426	1.507193771180469	204893504.1406453	0.2515341498701881	949.1667725628447	12.978132930671524	93.19028112151051	7.527005549063556	4.1753384829684	1.4278165897203794	0.4580510780263985	0.8698783584765652	1.5277302515539601	0.5702208637100117	0.6475425491807865	0.6206785631379257	0.9886110161055206	0.9309693641887068	-0.1622083327890541	0.5934569980724229	0.47968583188471214	3.505826928378311	0.0812196703802179	4.018088715572936	0.4728131178233398	0.136817112049967	7.01165385675662	2.9015969497620797	1.400788768172195	5.802437576861766	247.41510817748443	0.09072794579299025	11.491411382918026	685.933626696003	1.6421048045398596	13.4004400440044
159.nii.gz	567.0	1030.5	85464591.0	4.467840404301541	272.5	2.1381956102679633	1147.0	780.3059701492538	141.1795500111383	764.5	510.0	637.0	104.88572445710219	798.6209709392062	0.4026800405240129	408791181.82193047	0.05034528848295834	28918.048173312545	142.0878724481135	28148.910238680397	254.18527046974125	89.30663662458093	31.120565008169738	0.034358867034376024	4.700260504202622	2.576783679017171	8.072270254927647	0.290948408103518	0.19497467537852584	0.9576177263376293	0.855153769829098	-0.6294055278747998	0.9909279335209712	0.12892832674130555	11.102669798599957	0.06827729712812976	5.230882659398024	0.8628255035119635	0.1004410802982154	22.205339597199906	3.6393200766250824	30.106800408187663	5.2967353184381505	58.417910447761194	0.43595455558030743	0.5738471820004455	6.746268656716418	45.961071508130985	183.41044776119404
16.nii.gz	216.8	335.4	6208982.0	2.657982582159318	60.5	3.4601856239313045	404.0	262.71264367816093	38.4478795085216	248.0	202.0	202.0	26.370510396975423	267.14716767243164	1.1162634867711165	87062182.2139916	0.19091029198044654	2349.676047033955	9.914534183764953	144.52867222171784	9.252498923949934	6.4708556958532615	11.748586029355259	-0.26878254536814405	2.8400104169334934	2.2922802423126187	2.8786055406645072	0.3656720667915723	0.27828391584082496	0.8868133198867192	0.7804398679600527	-0.3589420278247599	0.8957754197409785	0.314001887735208	3.343937686245378	0.06486534294947036	4.2201747991573555	0.7872330857412178	0.1020355712663405	6.687875372490756	2.791607715551035	4.554860431302131	4.318025606636713	21.45977011494253	0.24666402430968423	1.442726912405866	16.60919540229885	3.8932487779098954	13.241379310344827
160.nii.gz	258.0	345.6	34689254.0	2.4695630250867353	44.0	3.4764056541832984	432.0	294.3240506329114	27.447511616728086	287.0	206.0	226.0	18.909293554518406	296.34590633671934	0.645046782854021	526843082.3425319	0.2176766543823105	1194.2494215670567	21.88151511035592	72.81686101046272	2.912195023697467	4.587845233188495	3.9123352739010424	0.06940687156130208	1.4458590835668539	2.164474848570359	1.7332005734713591	0.5425202393260607	0.48983944162975007	0.965769551053347	0.8846447233601984	-0.11981834107708703	0.6557316118672705	0.4285269840990659	4.657167182298516	0.053507692834698105	4.597775080649898	0.4791865946894054	0.10788453376859695	9.314334364597032	3.0048949051806013	2.1250451267723847	4.8793441011012595	71.73924050632911	0.1816183303957699	2.8219452010895685	85.98227848101266	2.014702771991668	20.341772151898734
161.nii.gz	181.0	255.0	26689471.0	2.163213530765924	48.0	1.9828078237589806	281.0	215.87744227353463	24.45023961333758	212.0	170.0	111.0	19.545018297805687	217.7287531464644	0.2936945428022539	79387326.9134172	0.2458505405891428	802.739864150753	10.9471082111648	22.102989271676833	0.6120944869183015	3.0590433551822676	1.8085772927768387	0.24933928038410258	0.9652398516978065	1.6717817162147277	0.7572358114498153	0.6333674398461997	0.6002346868523682	0.9565606643401474	0.8759483520355611	-0.12927502640727487	0.5193575998430329	0.4489545382902741	3.260595920724744	0.0770146342281113	3.9924587505611955	0.3968906888455075	0.11898041830511542	6.521191841449488	2.7381515392980074	1.2169051619897764	5.370696185812716	53.6145648312611	0.09523013291520623	9.374967268092464	138.41385435168738	1.321788566074285	11.25044404973357
162.nii.gz	290.2	419.79999999999995	13179261.0	2.8075775009061053	80.0	1.8882139454569593	451.0	354.3980582524272	42.180601376190026	357.0	275.0	176.0	33.073616826703244	357.70657009798146	0.09436507200978209	200160139.55600452	0.15279479687058156	2356.0065981713637	10.928398197590992	96.55588125152941	-1.3548882197106307	5.136494158281005	7.431077528327664	-0.23011980283672842	2.2532409855835858	2.238950507942864	1.8741738643888692	0.41478878760642657	0.3282054225607688	0.9054895434893028	0.7979817840413748	-0.2738445965771464	0.8527771461067168	0.32049710671333587	3.3514942922081667	0.057460653497881445	4.40790793618379	0.6670418401492204	0.10766678788398917	6.702988584416333	2.7930241942494067	3.1418929216521674	4.656086119929727	21.54368932038835	0.2091620322367801	2.009991516636818	15.737864077669903	3.9498538976340845	17.776699029126213
163.nii.gz	179.0	225.0	629524798.0	1.65428094289536	24.0	3.022520943381378	266.0	201.7678420126442	14.203944995856952	202.0	132.0	134.0	10.024795791563703	202.55887609745287	0.12382084651164801	1872510297.0426745	0.36812331871170423	319.8362154239092	13.959622184772018	6.706988558783065	-0.03335360839546972	1.4572505342724922	0.6350767480706446	0.38097160426718735	0.5050216206722188	1.1836540462675509	0.3479681403088733	0.7677940101057565	0.7604493384214794	0.9834717649701349	0.9301096497053548	-0.1431495841566752	0.44893784732522374	0.403852943057492	3.708462974091793	0.18853962500868723	2.9243970384658344	0.39374528824918226	0.3233939715255066	7.416925948183586	2.2252842094141334	0.5230818205857841	5.886214113583513	763.5255816984944	0.0497637738185814	34.24721299519031	5648.116078993678	0.5805684419370758	13.53268591540116
164.nii.gz	255.8	324.8	8856031.0	2.086261170059058	34.0	2.8203739856680334	358.0	286.5327102803738	20.626080880426237	285.0	245.0	113.0	14.451211072664355	287.6919269979835	0.6483716414303966	134500904.30206668	0.27312429033103325	665.6507991964363	9.595073586763442	14.919214591307782	1.1659993859415343	2.1127918233906775	3.027603891992936	-0.16244869848569488	1.332299099880881	1.9366493784365961	1.0849370464137296	0.5505949426896793	0.4970587617054657	0.9307493256890714	0.8365893357209088	-0.1987698952973462	0.7421793073403463	0.4261005516843409	3.1335936850672472	0.08647607396302999	3.857603395425076	0.5951761848733741	0.15437167975366725	6.2671873701344945	2.3818877663318303	1.2850989288459032	4.728016608517348	12.289719626168225	0.11485719276792733	5.950039304742772	29.22429906542056	1.1772207179666347	10.065420560747663
165.nii.gz	258.9	404.1	19540772.0	3.102380728700888	86.25	2.527937781285272	475.0	324.6333333333333	46.599629629629625	318.5	226.0	249.0	34.29880401234568	329.48420970426554	0.5107729618975934	296775537.6449218	0.13074074074074074	3173.043333333333	24.903182144032975	414.05939932251107	16.46416209673454	12.389915879673975	11.337512138187396	0.053517349585793475	2.7272975192351554	2.7932212222442634	3.7042661592077026	0.3825888017992456	0.2915949359662785	0.9227728348565528	0.8173754326863383	-0.17172403623449936	0.8012046595233046	0.2773882286029271	4.962821296575618	0.023096594627449046	5.673429977335802	0.4966583466569634	0.04814555258027182	9.92564259315124	3.6206031571282153	5.931857004465344	5.048936113100719	45.422222222222224	0.25234567901234567	1.6054320987654322	23.533333333333335	5.261080246913579	25.56111111111111
166.nii.gz	166.2	197.9	1044241.0	1.3355841933727144	14.25	2.6854672898043614	208.0	180.28125	9.1640625	177.5	162.0	46.0	5.82638888888889	180.6447653545488	0.6863241188270909	14642316.600226954	0.431640625	131.20214843749997	3.4012268776974657	1.1062813128947062	0.06521261401776365	0.6415633978346776	0.6713144698438815	0.014906525555144294	0.5541538526832644	1.03952692973165	0.3033595439468711	0.7424498431851375	0.7346391353744296	0.9382759661153327	0.8673195676872149	-0.20552473303345709	0.5794129710825954	0.4516383126677245	1.8442827597239364	0.3171750442838564	2.0528139919332578	0.4657604186803683	0.43273931950402533	3.688565519447873	1.3843261040648864	0.3282194669196399	3.8431390622295614	3.875	0.12109375	6.21484375	13.8125	0.3896484375	3.34375
167.nii.gz	413.0	590.0	887097894.0	3.446262321104643	94.0	2.817253740188579	729.0	500.5733179988499	54.40493750084735	499.0	242.0	487.0	39.551917460581606	505.0344285373529	0.14789022588132608	13472805927.394512	0.10376287853561415	4486.127315672885	141.3744853964881	824.8731616015411	3.5216615514175578	16.19354542661011	11.359639276560971	0.1747099859765332	2.58866430026152	2.8613544649701916	4.324976246927452	0.40642102902920835	0.324284987166654	0.9762360104117452	0.8971631711147127	-0.047123211255696296	0.4430219002201075	0.3204423337435896	11.838994327530596	0.013135835655948893	6.677794235872868	0.30416816352753606	0.02901284543796674	23.67798865506118	4.02316858707529	6.888296175792771	6.285531509876015	495.86313973548016	0.14257134552486492	4.808177318301747	360.88729154686604	7.258888119886737	140.54916618746407
168.nii.gz	149.0	213.6	5016840.0	2.008024173067835	39.0	2.1538206142259564	236.0	178.2709677419355	20.58805411030177	174.0	146.0	90.0	16.067328	179.90750311596057	0.4971174649161589	26322035.830579348	0.27883454734651403	586.1717377731529	7.372401309404697	9.797677717757686	-0.051890434252941375	1.7025424258052004	2.7660603394427117	-0.19594896299727038	1.2590484878291255	1.8331823179420779	0.9693592955649475	0.5683692924790633	0.5170032317087083	0.9134317794687009	0.8220467487288535	-0.22149317993808562	0.756177278086602	0.4142084203347863	2.762527570426516	0.09423452919866733	3.6740035308662318	0.6297393165555684	0.14902389310120873	5.525055140853032	2.1996220332642906	1.1171506913119784	4.6430285874859365	18.26451612903226	0.11783558792924037	7.911925078043705	43.21935483870968	1.0289281997918835	8.025806451612903
169.nii.gz	105.2	193.80000000000007	23029004.0	2.4724921056106597	44.0	5.35315973844433	329.0	148.30614300100706	26.55151620254166	144.0	91.0	238.0	17.985293766866135	152.28704279690635	1.0061525957981197	121125456.32018578	0.2156840075898865	1196.6313519916353	14.616043829487449	202.8115508561821	17.24385547514676	6.668140907587411	5.118854394376011	0.18687098275972325	1.5928691012431189	2.2715324390069043	2.288648603288156	0.540185267901584	0.48705859474291824	0.9636533261619673	0.8861339442012988	-0.13927633587355398	0.6963213569341106	0.40078984727167355	3.7710915668825065	0.049555219521373754	4.86502824469518	0.5007546269822465	0.10960456158469072	7.542183133765011	3.228201267606148	2.9467488254908556	5.229568888064302	156.50855991943604	0.15761184281917023	3.751219259894792	214.1742195367573	2.063593188573793	13.925478348439073
17.nii.gz	190.4	274.2	11620965.0	2.2465293371328925	42.0	3.033809517638207	320.0	225.0	25.93777777777778	218.0	176.0	144.0	18.1759620486252	227.26357678548786	0.8556670682389308	162948889.33080822	0.24179753086419759	1023.7333333333333	8.608038690310995	66.88671219552135	6.220151043920248	5.166683150682525	3.095845792477874	0.2580275514260668	1.3262657822860904	2.027421812430268	1.2897513715742734	0.5501271445101622	0.5004385866503356	0.9312950827583537	0.837748908676621	-0.10466143730165595	0.6187425956625904	0.4558566531177354	2.8419139494177545	0.05375571452272424	4.55505375810568	0.43835783055984606	0.1183553202290448	5.683827898835509	3.0300013896717437	2.0656322357901	4.762763150355933	36.617777777777775	0.16274567901234568	3.2384395061728397	54.404444444444444	1.6802765432098767	8.075555555555555
170.nii.gz	299.5	388.0	7800424.0	2.5418569561497497	58.75	3.7072593922368746	472.0	341.6060606060606	31.642791551882453	338.0	281.0	191.0	23.28846153846154	343.7851689998311	0.838768188878127	118468981.34473515	0.19834710743801656	1493.5417814508723	9.950392539597935	34.34172549264983	0.9791781046405208	2.918604731676041	4.4619255031923695	-0.2776528204361706	1.6754400903201505	1.823587551165875	1.5171125583661262	0.4779626747898862	0.41311657817235914	0.9411036892250564	0.840540621355214	-0.4284648727115587	0.868634807988929	0.4485983847484347	3.193844397348895	0.10424661785214298	3.686523065019276	0.7208885016520665	0.1531953871346675	6.38768879469779	2.1084643132134957	1.8451325587171026	3.996073275195151	19.575757575757574	0.29660238751147844	1.120293847566575	13.090909090909092	2.409550045913682	12.727272727272727
171.nii.gz	320.4000000000001	497.0	1109226450.0	3.450905297403523	89.5	3.489424803250182	648.0	411.6793725490196	53.19173866051519	415.0	49.0	599.0	37.4309673771669	417.12864428417396	-0.24294452977239947	16846377899.445873	0.1064326397539408	4516.400099998463	266.37460591194383	1009.8315251427877	-18.59840663390443	16.54657489878654	10.531560267015642	0.21957552243807177	2.4236129944672666	2.8173162680455	4.393050014959434	0.42761297171900015	0.3504258381924031	0.9842127272281057	0.9167918775939529	-0.045893842127903546	0.414147618559617	0.33966507765077086	16.274782071454993	0.014884951630744974	6.637123666906829	0.26914582862198666	0.03780661068779624	32.549564142909986	4.039476610225904	6.769533791450543	6.434924404519162	817.0172549019608	0.128159569396386	6.550291340253748	678.5080784313725	7.295645674740484	262.6936470588235
172.nii.gz	296.1	426.0	38226656.0	2.913658321632694	71.0	2.6692581318878568	506.0	352.27814569536423	41.00043857725539	340.0	256.0	250.0	29.591777001084694	355.7784860356621	0.6539674643480955	580567420.0255051	0.1548616288759265	2478.439191263541	23.408842527821044	212.12752372626295	13.06961776818727	8.498805514070142	7.164013359346796	0.08111495461734079	1.9891585019186446	2.540366406804781	3.0140591237753496	0.47595980320197817	0.4096222894513995	0.9501652651878973	0.8614778165365884	-0.11627074461564205	0.6859318102480597	0.38015666840346335	4.801212804637838	0.032698436506593626	5.447943485479929	0.4458609650880082	0.09081627869525635	9.602425609275674	3.4036238506727035	3.9157047183542346	5.4983957817608475	43.920529801324506	0.1454322178851805	7.197710626726898	46.7682119205298	4.020229375904566	25.235099337748345
173.nii.gz	171.0	296.5	98564503.0	3.0036881268522335	61.0	6.407347285145883	521.0	227.9716035634744	39.92521490468797	218.0	130.0	391.0	25.50756645741413	234.26483476236052	1.4219217486435132	790949848.8866743	0.15440151586549672	2908.960774934152	27.56218351504775	1645.2080858330507	85.28703335485714	16.305923525663196	6.0772464994188065	0.46862244364313876	1.7527515957650333	2.445813259257278	2.8109449905986166	0.5132294969965511	0.45446559703203493	0.9784610394537849	0.9089635029077331	-0.12693707062048798	0.7113967972614403	0.39507696248970475	5.000311084129579	0.027523876132336648	5.795652167377979	0.673018825712362	0.0669556375746711	10.000622168259156	3.869782544622578	5.5957925062705	5.912384821856097	249.6291759465479	0.13899174607268813	4.870650443202167	277.30512249443206	4.807949861359815	26.35077951002227
174.nii.gz	317.0	456.0	242766937.0	3.0029591715524586	63.5	4.306277267574378	606.0	375.36158861885	42.02223847132558	365.0	202.0	404.0	27.84942584911712	379.34750160104437	1.0823729515051166	3687022334.7661667	0.1532346276435197	3008.204760487553	61.361536627232915	819.2071118430691	58.87885991654144	14.303776144464656	5.9133839058938955	0.41680893213087405	1.7352914134344315	2.450659008568172	2.8110515623823202	0.5087281257706634	0.4498485300665971	0.9813086315271746	0.9140664605714744	-0.09431468745508703	0.6349238224313836	0.4094324514010008	7.6982868372950515	0.029700801346940864	5.77283336414233	0.5252042061286457	0.07225565425015462	15.396573674590107	3.7364096069166264	5.054290012589638	6.211231323608326	184.35506816834618	0.1092798270114678	9.397746075238345	258.50681683461767	4.891555038020442	61.61825726141079
175.nii.gz	243.0	389.0	441845729.0	3.147447290790197	85.0	2.4660417662339045	513.0	316.5153073147932	46.132031840145416	317.0	75.0	438.0	34.899235228501894	321.33955463239886	0.004050004729359042	6195547366.810609	0.1242443885777053	3077.1696067704793	107.7994796088292	362.79843976809457	-2.0917270849589213	11.258386889150207	7.883081134861205	0.1774208585822694	2.1723811303079077	2.644661999501779	2.9894658725948013	0.4406685943067906	0.36400130363700317	0.9773314931739735	0.8988318986778412	-0.03534601989267164	0.36463618609095555	0.3534151099020542	10.341903394769265	0.017587367805574808	6.157404457506032	0.27306269530263017	0.03193543286330472	20.68380678953853	3.7647253254568764	4.785367006002853	6.178276810941665	554.7204954428605	0.12963788161786877	5.798202944525842	531.6417387240009	4.919285208429718	108.6267819584015
176.nii.gz	259.0	354.0	18905579.0	2.5604101904080077	56.5	2.278531851694122	398.0	306.09547738693465	30.2443372642105	301.0	234.0	164.0	23.019814052735864	308.2254200220006	0.22983105015430114	287128481.0625	0.1860811595666776	1308.4682710032578	16.12061639890018	58.45820554389312	-1.3264985211229943	4.426201404135989	3.9189440508774736	0.04676196586626691	1.5796498225107778	2.087149806967011	1.2836639726821024	0.49234238763111193	0.4272208224642829	0.9331657564715883	0.8309727375366308	-0.13398184269998661	0.6834829764672192	0.4321344424973091	3.9951782063339465	0.04793628118155858	4.710735770395187	0.4851590612141297	0.09443215460794785	7.990356412667893	2.97084778228452	2.0862863637533655	4.974420586912357	34.05527638190955	0.1711320421201485	2.6923057498548015	37.030150753768844	2.183025681169667	16.311557788944725
177.nii.gz	188.0	331.0	519224419.0	3.0209888053371206	75.0	2.843685819087358	432.0	246.08350654114196	44.16994957892949	232.0	121.0	311.0	31.810716133442966	251.9575927828903	0.7362574542055832	1544423331.4497404	0.1477050786906806	2925.5363693645186	48.48287366416313	466.6536999290975	20.238850311672536	12.675938582568854	7.4623727712226025	0.274186774950359	2.0091193867230883	2.4216730590569737	2.6642871173628553	0.4864757528171124	0.42059250287872896	0.9660409994370267	0.8853091732551117	-0.11862622184807357	0.4591655706244516	0.3533553608514952	6.866125179927206	0.026078932472785685	5.804946008721141	0.364972172954877	0.06760865543934759	13.732250359854412	3.791324523431993	5.034577838447865	6.201831000506135	1029.1728817703877	0.1258311384974187	6.571600642256243	1208.079838611077	4.722532862594963	45.20100256755104
178.nii.gz	262.0	397.0	903993412.0	3.143819219132933	68.0	6.298349997352427	643.0	320.55257586450244	44.176172255206	310.0	16.0	627.0	28.71251012697404	326.07843836289555	0.6945889674440997	13729398004.990578	0.1455084585519087	3573.194071817052	181.5859323069056	1763.6304480603171	48.11801492233807	17.426754945436723	7.105990966559882	0.42206909376496327	1.816732698249743	2.5154424243433953	3.6518105188908003	0.5085583080521785	0.45030412310748397	0.990171642575606	0.9387424116930666	-0.08831348817027873	0.5934290737024647	0.40380240442666854	13.379291745263078	0.026834908555672048	6.083873680921725	0.4837097285398271	0.07390139882780335	26.758583490526153	3.9719272300988644	6.1331864779991525	6.523457750675029	808.2357092448835	0.09506418598504864	11.572343059468594	1237.1129146083274	5.787572877119535	183.94507174782404
179.nii.gz	284.8	481.2	4808315.0	3.11183540690944	98.0	2.124367490245914	519.0	375.54545454545456	56.83746556473829	369.0	283.0	236.0	40.6848	381.715227822411	0.41101422245915553	73026289.22126234	0.12764003673094582	4672.126721763085	27.636538461538464	572.0463467962845	-2.8427143887119337	15.404367455621298	13.95346153846154	0.05562899684722638	3.1096153846153847	2.6289185343234323	4.027214792899408	0.33255059523809527	0.2345205636502513	0.8924163246976635	0.7811348361787454	-0.40492651461673446	0.959237427846297	0.2749601863056476	5.221730769230769	0.03418047337278107	5.012471456734238	0.7214499176344913	0.06173076923076923	10.44346153846154	3.4310592441577774	7.339457248520711	4.006071013101163	16.515151515151516	0.5004591368227732	0.3654729109274564	4.212121212121212	7.5775941230486685	28.515151515151516
18.nii.gz	234.0	294.0	111185487.0	2.0491277880551086	30.0	5.2583914790850566	361.0	259.91104294478527	19.366001731341033	256.0	104.0	257.0	12.939153361849808	261.17418558258	0.6612967466553917	1688628510.2107239	0.29411494598968724	658.2049700779103	49.81327470740328	30.042826561577105	2.5800717197196246	2.727350808926966	1.9380055225479773	0.16748204356024618	0.976990146113332	1.7875072883910728	0.9465601145343657	0.629468480099159	0.5987697917223239	0.9851345118642303	0.9241522949514596	-0.05481798879285439	0.38948043953483463	0.4735658765814945	7.04372751592489	0.09071839090260675	4.027129239402519	0.3052553387490332	0.16735077805453952	14.08745503184978	2.68933959912565	1.1663390828687357	5.623453972142241	126.67975460122699	0.07771764085964847	13.425133049794875	479.40736196319017	1.1477319432421242	48.9441717791411
180.nii.gz	274.0	383.0	293763117.0	2.836376136021057	60.0	3.2488957479017495	460.0	325.3667033370004	34.762464047407065	321.0	119.0	341.0	25.077497088779662	328.2132162048463	0.07024440975517182	4461527654.611133	0.1629417433859264	1860.423651141547	96.55408062550804	185.51168075908393	-3.474011799505136	7.674853280051285	4.1577969464189275	0.2902430931884558	1.5365018972548374	2.239840019109681	1.7020056607841594	0.5196754298707885	0.46108461135824363	0.9826328713660603	0.9126499578674706	-0.06295630272812919	0.47599440037455387	0.4223950411196618	9.780978410390079	0.031553214637978465	5.439250837933737	0.359150811793289	0.060601392175764476	19.561956820780157	3.484612515666873	2.9581625566175536	6.138929675727166	280.06784011734504	0.10270181155751561	9.339464419489254	444.34213421342133	3.0961471406888887	93.92885955262193
181.nii.gz	256.0	316.4	5093460.0	1.741760990726202	36.0	2.606541212322216	337.0	278.9846153846154	19.026745562130177	273.0	249.0	88.0	13.69526627218935	279.93021108291094	0.8438441401167307	77356918.28531027	0.354792899408284	528.5074556213017	9.781765653207003	6.85226428495337	0.9477507034715131	1.4644102436895357	2.490634000409109	-0.20271980569804604	1.2474560068094442	1.601327532225366	0.7387381549686989	0.5535746114681714	0.4996025479091729	0.9182814915111706	0.8195104759973239	-0.2757117837025253	0.7504642543236636	0.43506037112817936	3.155860975353692	0.12164822813459963	3.2781940328785177	0.6254742788780253	0.20944990069702568	6.311721950707384	1.9924841154532862	0.9887610610246612	4.0651928606124255	11.246153846153845	0.17301775147928994	3.2984615384615386	23.06153846153846	0.8700591715976332	8.36923076923077
182.nii.gz	252.0	405.0	516325867.0	3.2231590861320925	75.0	3.1213933414307564	539.0	334.78162717925795	45.74941353899119	341.0	61.0	478.0	32.14645076717422	339.71439626932647	-0.2832830680121829	7239908782.137853	0.1260624890965913	3327.1331358413345	151.30456523032245	518.9273667510386	-13.470925731454226	12.067682353853975	6.478099728055967	0.29029052164719554	1.874818922869441	2.502968688034526	2.7663455170035314	0.48716151996357543	0.4222155092308289	0.9847590416351826	0.919513899373459	-0.06596065586429117	0.4595593474394716	0.387660931106764	12.243262791226567	0.024099150094802128	5.9975648808141395	0.3388799877319505	0.05966919099080804	24.486525582453133	3.799354197386759	4.636445520477485	6.466685861324656	443.38489047831916	0.09910256827856932	11.306268433380247	564.0035762181493	5.408892315587264	147.1593652212785
183.nii.gz	142.0	187.5	2831955.0	1.6795295541268722	33.75	1.8701317014575876	204.0	162.46226415094338	15.884656461374155	160.0	136.0	68.0	13.085121107266438	163.452000917008	0.3696761399920285	22725566.982093617	0.3259166963332147	322.5693307226771	4.868016984103754	9.427814607706534	0.028137290393354622	2.155206053275338	0.5244909174247663	0.6080503083857458	0.4478386442518745	1.1279334386524926	0.3143283959393779	0.7880114621416168	0.7837459051913519	0.970714906657397	0.9128908218255297	-0.22758979365447563	0.7146262410558542	0.38874463195232095	2.1114971139133507	0.14894980977023103	2.9953895317622834	0.6232408337899951	0.21586296543341216	4.222994227826701	2.4470969362504187	0.669924242675026	4.327497693069794	16.07547169811321	0.15165539337842648	3.7002491990032045	34.54716981132076	0.687878248487006	4.5754716981132075
184.nii.gz	264.0	526.0	14530105.0	3.6261590814380433	151.75	2.6843349378749424	666.0	374.6145833333333	87.1208767361111	353.5	243.0	423.0	65.28393351800555	389.0440340329956	0.7917389121477278	220676000.8657229	0.10221354166666667	11019.174370659724	46.778156169107625	2562.227812962037	63.39633706890185	28.46534967640055	45.73047928953349	-0.24023125956954827	5.542160574242259	3.1955458812817747	12.79169796559972	0.2584767537406957	0.16993762598037349	0.8914844668582892	0.7848686852123183	-0.5092712063204814	0.9803365388215212	0.1794060186805391	7.10662703163335	0.02947981231246389	5.3264606283862586	0.8572184378442547	0.056318660615881054	14.2132540632667	3.611231873201385	18.548957241483514	4.803777933432698	36.0	0.375	0.7899305555555555	9.8125	17.4365234375	60.09375
185.nii.gz	538.7	912.3	154294552.0	4.4045816595815745	220.25	2.200757930432217	1092.0	731.8273381294964	117.33963045391026	739.5	442.0	650.0	89.98705462218975	744.9942107833587	0.04967825182694808	738016077.7389702	0.05142073391646395	19445.12126701516	190.1658702036985	10182.405920209865	-61.44308508545726	60.01919597956991	58.52698858090043	0.025560009137060913	5.990933835373909	3.7140983221647588	19.076996397571655	0.25392625137394825	0.1650412898547817	0.9342768861427557	0.8340275467804924	-0.31817562214684736	0.9666317286740617	0.17569691125624626	13.765627478743877	0.007065054417857416	7.336068892769965	0.7645356497758774	0.017390561451208906	27.531254957487764	4.740544744045507	29.6365461401176	5.857733741829415	86.97841726618705	0.31287200455462966	1.0837948346358885	14.29496402877698	31.06336369753118	194.4064748201439
186.nii.gz	189.70000000000005	272.0	308535439.0	2.3635285512516413	42.0	2.798744597774996	330.0	228.5903759917213	24.98933461967414	226.0	165.0	165.0	17.858255939337024	230.68184809314505	0.40128788023322914	917732695.6595912	0.22422839482301768	960.5550436323456	15.586201997119487	59.08599003141316	4.387489950196663	4.281417566490311	1.997136494620904	0.36396550877919764	1.005502676216336	1.6833906939913938	0.7965339442216587	0.6286849400913664	0.5935470530653739	0.9717313626834498	0.8984151975959028	-0.15568527350132222	0.5148605174678869	0.43730557513792123	3.8740729699972385	0.0732581926606263	4.316421658401848	0.4507597073130397	0.1340881938465221	7.748145939994476	2.982728830322366	1.5696385152778036	6.017673005912927	494.78923766816143	0.08533791612075912	14.298061647978196	1300.0762331838564	1.6050164971066256	15.043980682994135
187.nii.gz	305.0	450.0	512673706.0	3.21395124884932	78.0	2.9653707022242646	565.0	373.7971014492754	45.17718481896176	372.0	138.0	427.0	32.24082761768115	378.0021802477042	0.10144171675409709	7786233559.992643	0.12463817829529622	3161.3752201379807	116.82076956237476	551.0516036929645	-3.5327320782751284	13.20521477979055	6.578081673951676	0.3329423872185287	1.9312293958945774	2.5439023076416425	2.745315949857175	0.47249834215869246	0.4035059370052039	0.9810531719731602	0.9090988987262408	-0.06020371194612999	0.5148595846225701	0.3817675637164211	10.731225055910674	0.019029604300987546	6.184060672036886	0.39257765299153785	0.0403937242275616	21.462450111821344	3.884886421141083	4.945824113435557	6.207452091510665	482.42586399108137	0.1344553690053181	5.7984089166290715	447.20178372352285	5.132420840433055	114.90301003344482
188.nii.gz	209.0	430.0	8824077507.0	3.7928514323967577	126.0	2.803242018878645	815.0	317.449655476275	69.80115203427273	313.0	63.0	752.0	51.26934243198237	328.6283486934476	0.22307360127007578	18826333216.992836	0.08111743428040251	7222.30780297651	140.50060653575096	3392.4554568444332	-1.614445445869928	34.91023972715151	9.593860080220672	0.5645847643265358	2.136477351020489	2.5255342112239036	3.9346406188011134	0.4981187150447723	0.43491693159402345	0.9904721904982778	0.939459268813876	-0.19124312349185713	0.6764349257191011	0.32959993994453557	11.582042034651908	0.014921627047076993	6.816495163921564	0.6101665563005328	0.02904669630577363	23.1640840693038	4.55740577116291	11.12602495184305	7.4826820930090525	7260.647349676282	0.08886199896797438	12.619904121160186	6627.862202748846	11.63223771425788	137.45348623740927
189.nii.gz	300.0	489.0	1319042944.0	3.5377284854527997	109.0	2.826376715970711	660.0	388.8493053081582	60.68920595520377	382.0	180.0	480.0	44.809677701109266	395.77434048116817	0.519205346894751	20032963296.82045	0.09737325360717894	5433.546344666436	91.55243878329813	1446.0240888997655	30.22568277239821	22.161384916637637	12.211052074482659	0.28698290922045977	2.653836612638907	2.9116502283331087	4.779476805479165	0.40758845331050547	0.32715694410794577	0.9722364781164198	0.8910431739364888	-0.05036504885252048	0.4286081528466981	0.32022994517220243	9.437011523854673	0.010960946711158324	6.923394176732204	0.3240342918128122	0.021557714215137542	18.87402304770935	4.243636977830923	8.593109247780072	6.48144139272327	1221.874480465503	0.14509850142091235	5.055636421976539	819.9801686260539	8.79207957791691	91.09690060562879
19.nii.gz	230.0	314.0	5360223986.0	2.4232637175410603	45.0	2.666877134341704	392.0	272.65478265759435	25.85250965145111	272.0	129.0	263.0	18.668765733622106	274.51049884115565	0.08779025184965399	15943891926.804146	0.211045053811217	1015.3834679601287	43.334564428549825	63.15359821488515	0.3488776139211597	4.531605198272301	2.0349262372493446	0.3786808291184289	0.978460426280084	1.7173418803443672	0.8947832061736629	0.6442857221471476	0.6106137384145938	0.9842399688287043	0.9246976353696856	-0.15394870368356844	0.46148420398352885	0.41552494869644063	6.535210001255962	0.06903957423131961	4.429114963330433	0.391883459071274	0.1242286341760963	13.070420002511923	3.0754259680757956	1.6416328588804119	6.518817978530126	4629.697632570433	0.06508600394436305	23.74749717527393	15012.056767699489	1.7065148848804692	42.98585727942417
190.nii.gz	194.4	279.0	7487172.0	2.4491982455422177	48.0	3.5019878693189357	363.0	240.26771653543307	28.096596193192386	238.0	180.0	183.0	20.176470588235293	242.80467507076645	0.5551721648548712	104984928.75828853	0.20404240808481616	1225.5346270692542	15.874169935560037	57.90287518492627	2.5514129011924562	4.633988215006436	3.6061990182735566	0.13653323574124931	1.4632941386736344	1.9319312676432274	1.3930747594414103	0.5170607761063006	0.46167921567592685	0.9518474287751832	0.8580923423084184	-0.3106368445548738	0.8406083484838545	0.4669223264855591	3.935963009026759	0.06614182492779981	4.132512541853014	0.6869958205823624	0.1119641396759173	7.871926018053519	2.7290939649256996	2.0600468083199988	4.507230134599896	25.771653543307085	0.20292640585281171	2.2906565813131623	25.913385826771652	1.92249984499969	11.84251968503937
191.nii.gz	202.0	344.4	48432896.0	2.9877141916721293	79.0	3.4915731240245957	495.0	259.19941775836975	46.28457801253896	242.0	166.0	329.0	32.55122641910474	265.5167053409979	1.0361707839186374	679125092.1170598	0.15785994419124988	3314.782648860413	28.960813856599962	451.30412926613155	24.142552283453462	12.424643779966566	10.408937610322202	0.08229026225010315	2.5211275294792297	2.7941743084359043	3.799994032847994	0.41122042349291327	0.3292633848105288	0.9535412882239356	0.8592413130724196	-0.0792139491572615	0.6131640527665366	0.31759291472975437	5.333899488240969	0.02216542485047594	5.929217151458631	0.3572314489492048	0.05733147430928071	10.66779897648194	3.7104939528766274	5.708395347572192	5.3741964590899745	134.10334788937408	0.19520137975163623	2.81037525769701	108.44978165938865	5.315743194997977	29.179039301310045
192.nii.gz	245.9	357.5	5361196.0	2.7448408131054878	74.0	2.5302972118301597	412.0	295.43333333333334	37.53333333333333	294.5	228.0	184.0	28.563368055555557	298.92016771483765	0.5855976505732182	75174538.20202522	0.1611111111111111	2072.412222222222	10.996445321923366	111.71478647934752	3.545421998931957	5.83134410866033	9.006871663099558	-0.1902921574626388	2.4095014234645293	2.3302587023286625	2.6771715482376064	0.40235373212851855	0.31775442301053036	0.8941310810787536	0.7900796626398399	-0.33933831347183874	0.9039121936695366	0.338750944349601	3.4208277492763535	0.05318292668173462	4.482701236328534	0.7127173846329258	0.08731907496831043	6.841655498552706	2.869811863219316	3.7095539429399715	4.346078254079435	16.5	0.275	1.0066666666666668	9.666666666666666	3.4941666666666666	14.716666666666667
193.nii.gz	145.0	210.0	16855502.0	2.062457602763356	37.5	2.350136045735486	239.0	174.51933701657458	20.060885402358497	172.0	135.0	104.0	15.413320581444975	176.18581142455724	0.4602887177704893	88654766.41318841	0.26022472519832185	584.4411546249097	9.303061703257107	21.404385567495428	1.0165863229977585	3.006866371782039	0.9349490867567046	0.5104470637054779	0.6866314705432666	1.382423496698871	0.44345166223804394	0.6961434400627875	0.6815160263497104	0.9662762143528091	0.8913360961977883	-0.16707756065877455	0.6678132178878837	0.4875538889044285	2.9558604839741247	0.09749094070466274	3.6658410720932575	0.5496238008052896	0.1812407437906261	5.911720967948249	2.72409627951334	0.985453864634686	5.231094615382341	57.09208103130755	0.10514195401714098	8.734192756292202	141.30202578268876	1.1043211949167202	7.285451197053407
194.nii.gz	169.2	312.0	47286921.0	2.9497477424394596	86.0	1.9756523762943086	351.0	238.68221941992434	43.5231860112682	235.0	153.0	198.0	33.882770739016536	244.19340163540429	0.14505594190138343	248101943.6439166	0.13449810685872124	2661.2155350489543	19.264995488337206	224.18350437459134	-1.9399715118442202	9.10375515893104	7.504020693789593	0.10890748902677545	2.0824183303666	2.400314976036567	2.3771262727268794	0.47014194701830214	0.39901092664195686	0.9254823427989068	0.8318676488792646	-0.13377526673856258	0.6291605932715398	0.33735003501559085	4.343055240266123	0.027889473183726733	5.484340796904296	0.510117099161153	0.06017611802046974	8.686110480532246	3.4918345041428944	4.151943963180158	5.955067667091567	91.37074401008827	0.11522161918043919	6.804514279262589	106.65699873896595	4.300339191125373	20.993694829760404
195.nii.gz	216.10000000000002	352.9	82273325.0	3.0461459597049574	78.0	2.686010224160577	444.0	278.8581213307241	43.02036412238005	272.0	173.0	271.0	31.25195838139177	283.72922822838734	0.48393288258571604	1153634567.379096	0.1364922775265107	2740.423118975494	39.68794865007602	263.8295379692604	1.9770211552676977	9.72149538183776	6.358208092418922	0.19900741599079208	1.9243974223409082	2.5025442607765784	2.5038371760123246	0.4721820292060014	0.40202991240171154	0.9610489468089499	0.8727358110441638	-0.07021932752532269	0.5483394148523051	0.37387776057434013	6.231849683711611	0.022226109088903233	5.795942644380933	0.3614323710729836	0.044827092975578145	12.463699367423223	3.615433248032275	4.0199258685641714	5.845738980807007	151.87084148727985	0.14860160615193724	5.403900873541385	139.49510763209392	4.376989977826372	36.67318982387476
196.nii.gz	281.0	479.0	851102042.0	3.640648135995186	112.0	3.1593721942961404	654.0	372.28906648529164	63.5025255910883	365.0	34.0	620.0	46.19758254549909	380.4216514416125	0.26824398979959974	12926105870.941006	0.09263106709067825	6121.483861073797	223.6507511081161	2311.544483953125	15.258411383806711	26.917948322514125	12.938286211269988	0.3510546504450342	2.7159978044244926	2.952498256816547	5.2060289521200405	0.4025353439620145	0.3213188761876985	0.9820915566990434	0.9110513626838075	-0.060414601134023575	0.519301358836909	0.31768152404169037	14.837094012181176	0.009917891471055828	7.103107609043432	0.37531404314253675	0.019974676092263624	29.674188024362348	4.387367816823096	9.964058633446028	6.46396258271969	912.4062234313892	0.15514474127382916	4.205536139151149	544.7633055602788	9.919373705569694	217.4929433769767
197.nii.gz	269.0	402.0	244440855.0	3.0580465439071185	66.0	3.324857928117561	529.0	328.7556663644606	41.132406138701924	322.0	167.0	362.0	27.768272349616318	332.87727149583696	0.5772721599798432	4028260022.011888	0.14402573053462536	2726.9897117726405	67.2411911965864	522.0850432733451	25.16078285248849	12.639509054693114	4.887745037973149	0.43739556644056754	1.6017564207276904	2.340200508734738	2.216626622147144	0.5227930498390547	0.46652035231323274	0.9822881821392774	0.915203415316006	-0.09640611047472143	0.6162581073084274	0.4191028219295634	8.079664463334142	0.027386684073828025	5.792469042156808	0.48385004598082365	0.05372030508307162	16.159328926668277	3.7935602094925134	4.381813523166566	6.3203742301818435	233.7370806890299	0.10595515897054847	8.682815925247963	317.7207615593835	4.453821441399825	63.41477787851315
198.nii.gz	146.2	226.0	6666299.0	2.3194183825069143	41.0	3.2510849009479497	287.0	183.25906735751295	24.906333055920967	178.0	131.0	156.0	18.061602497398546	185.85050262623685	0.7783942722603764	93474689.72542815	0.23192568928024915	956.5235576794007	8.502403422895963	38.65942893954993	3.0039997848002957	3.6901832302323756	2.7221063683961946	0.1386797109076283	1.3144879433725447	1.878717588090995	0.9283682975051034	0.5333316445205495	0.4798471918776722	0.9510072558507243	0.8536759309796605	-0.12167390764666455	0.6453563604252139	0.47284410454943193	2.870655797815687	0.062075768167984324	4.3111976089787	0.45156019963859656	0.12033613117861576	5.741311595631373	2.814504919576483	1.6030723996571425	4.821334704638327	30.875647668393782	0.15997744905903513	3.4194743483046524	44.76165803108808	1.675320142822626	9.766839378238341
199.nii.gz	199.0	369.0	272782068.0	3.3422983143865674	94.0	2.4148173206702346	481.0	286.54654465130955	52.26299446923948	287.0	115.0	366.0	38.7743898142095	293.39100119714783	0.1415487632880129	3824940453.842335	0.10878968024192237	3969.3573318598715	73.92069904891069	717.2790471143819	2.196219900344076	16.7559407590647	6.784607037470716	0.41297211487233565	1.9332080551491193	2.5214371195188545	2.783128728052404	0.48124605998589093	0.4144453503297543	0.9757293478551669	0.8999777415776928	-0.09544193694226269	0.5860113427747294	0.3760471736840423	8.448466046866148	0.017716549780370537	6.277100257367223	0.469446465848417	0.03875519935965181	16.896932093732293	4.033386499480289	5.885136949133853	6.605324035554984	335.77879457242034	0.10595733498656369	8.748325452043558	344.7544966866519	6.428749598832409	70.1060271378984
2.nii.gz	176.0	264.9	27701335.0	2.4088846969353366	46.75	6.1285277018547415	410.0	214.3041237113402	30.38594253728699	203.0	149.0	261.0	19.51110914127424	218.16689834309432	1.6455792165363028	388427390.4064825	0.2532150069082793	1670.5380929606406	19.070874056214834	377.41592441993976	35.2149801263477	7.914276236698724	4.323263330120738	0.28069160636497137	1.4931615389019324	2.244225738768394	1.9875465903405887	0.5427646507249778	0.4887107168227845	0.9731677358206774	0.8985369388270368	-0.13004295562875226	0.6808811967790179	0.4088638931021343	4.261414652531554	0.0634624908616011	4.710687339941356	0.5247162066697028	0.14356470136106228	8.522829305063109	3.119787272706643	3.059384891704865	5.253914630453204	78.6872852233677	0.13520152100235	6.103045547407329	147.37113402061857	2.652602118538988	19.487972508591064
20.nii.gz	159.0	255.60000000000005	3610188.0	2.2877595750778768	64.5	2.0522566541146885	280.0	200.41379310344828	31.255648038049948	192.0	154.0	126.0	25.197530864197535	203.70668568582488	0.5344478816749594	18941699.750760764	0.22367551856255782	1330.7253269916766	5.82903508468577	26.385408655634873	1.0099231170930738	2.5236109966667115	6.0858872095601555	-0.34972387539820454	2.1263205706270774	1.493051959196023	0.5614746868500423	0.4008259814317177	0.30723424840225416	0.8693324858264978	0.7567157067811423	-0.436993448734802	0.8970577975441716	0.33315515685978014	2.5717942848293873	0.1247697616461449	3.2352991110845983	0.8581670377716569	0.17584159407789546	5.143588569658775	2.09929789828735	2.1523745515567168	3.9386663234018426	23.850574712643677	0.27414453692693885	1.2511560311798124	19.45977011494253	2.0161183775928126	8.586206896551724
200.nii.gz	276.0	485.0	238443477.0	3.5872141575220495	109.0	2.976365358127121	645.0	365.8783068783069	64.25423575923283	350.0	138.0	507.0	46.04030769705492	374.4040744099138	0.7201000060609596	3621359795.2933054	0.09772202332134398	6311.475490607766	117.15273532603565	1984.7831335768415	64.51453147709921	27.193770589938712	16.22105087729751	0.25626751318429924	3.0938607180901796	3.0731920795259375	6.052899797951203	0.37386056277420116	0.28858664031082404	0.9669389621603179	0.8808195645392207	-0.07030855754820386	0.5862913466487015	0.2899805792193987	10.69512127121399	0.010055846798312592	7.07260803460393	0.36419062301428934	0.02530913438716649	21.39024254242798	4.325928187486489	10.85370536680906	6.119773726846758	316.81657848324517	0.186253132559227	3.1144276234092687	166.2251616696061	10.204453513356773	113.3803644914756
201.nii.gz	250.4	320.3	6586850.0	2.06423270936158	38.75	2.13994166853784	345.0	289.43589743589746	21.453648915187376	291.0	236.0	109.0	16.17065556711759	290.5973070621868	-0.25140074453935146	100037819.7096169	0.26594345825115057	673.6561472715321	10.984625668449196	19.271891618419584	-1.7941651439373354	2.5624054049589366	1.5185096765979118	0.25643985305527983	0.8432486631016042	1.6978975419654858	0.798887063130227	0.6745802298192004	0.6453670104405398	0.9492544530534242	0.8743450820984959	-0.0901350980380562	0.5295148679143018	0.4029459216346471	3.274541634835753	0.10958100674471433	3.744685138554095	0.418891219282219	0.24055417621594094	6.549083269671505	2.603471207224094	1.0202287703892123	4.2300204886724755	11.435897435897436	0.14661406969099278	4.957922419460881	20.743589743589745	1.1625575279421434	10.551282051282051
202.nii.gz	281.0	470.0	290838617.0	3.4734205694231144	107.0	2.4951657557619082	594.0	370.0923302393747	59.07267775903302	365.0	223.0	371.0	44.096889539493205	376.9355630097216	0.4318350084900213	4417111807.723484	0.0994730811756645	5112.085759445411	64.46346944693582	1344.3301674186255	39.29144621488078	22.053858250586707	11.28375607260585	0.32770302248536315	2.578256690591389	2.884270441465703	4.409158340526387	0.41017564815965163	0.3285139188178165	0.9611794842046066	0.8718675422277777	-0.05736891301717161	0.5411101152822685	0.31641582860634354	7.8587966980756265	0.011134910399390232	6.823545514186209	0.3968245325958495	0.02414497040525291	15.717593396151255	4.218352836705277	8.33440358079814	6.27633846064268	317.50317537860286	0.15510658298905855	4.603168004269	203.62139716658524	8.244639825841624	62.0200293111871
203.nii.gz	210.0	271.0	75665786.0	2.1299813655036597	29.0	5.890898625623006	393.0	240.45510835913313	19.747845757172026	239.0	150.0	243.0	12.223828285918602	242.00175587214494	0.509939690558536	1149174206.0555813	0.29824162025898837	746.1907091987846	17.46522328335904	40.55137660606691	1.6028943058606915	2.7779734281930946	1.846493823913885	0.1784059827099094	0.9530290094112235	1.7831941441880699	0.9052510416200643	0.6383297179981551	0.6082810189048017	0.9827949104345003	0.9195873247139339	-0.07009276714383984	0.4420112158822318	0.46124130776453537	4.151172167200385	0.1001642297416392	4.006937129262447	0.31863519280911906	0.22285897660819826	8.30234433440077	2.686997597202156	1.156116813026745	5.754273953126837	96.72600619195046	0.0748653298699307	17.22078952160952	385.328173374613	1.257172023119171	18.493808049535605
204.nii.gz	212.0	292.5	18542931.0	2.3646866788671894	44.0	4.1098565654867025	374.0	248.13175675675674	25.73650931336742	244.0	191.0	183.0	17.851352305628136	250.28990623307638	0.9301420265300483	249062021.86832857	0.22740138787436087	1075.6684509678598	13.069692957683667	59.66048987030595	5.875565450244944	4.123032798519725	3.060256065836718	0.13066153574500294	1.334128430652189	1.9430965406472909	1.2247403760020188	0.5398866154278197	0.4921984887910824	0.9583307400520481	0.8686884974194898	-0.16960267072773008	0.7127836446215855	0.49320523255826665	3.5746513633985	0.06695982401270185	4.239968293440757	0.5417949079419598	0.12193315552760856	7.149302726797	2.793357157130108	1.7958222160891115	4.673401513423112	60.70945945945946	0.20509952520087654	2.297434258582907	67.3108108108108	1.8066905588020454	13.611486486486486
205.nii.gz	145.0	178.0	3688437.0	1.4503266387045326	16.0	4.719721686793506	206.0	158.91724137931035	10.147824019024972	156.0	141.0	65.0	6.6590693257359925	159.49136826713894	1.3139872282375422	21035070.09112216	0.43705112960760995	182.80694411414981	3.6011378052429333	3.069736044209787	0.35388785242311677	0.7646537743251329	0.3982143789569545	0.2450845207247077	0.38608435788063056	0.9786585868147147	0.24462782674592376	0.808979491239072	0.8081708231673173	0.9767896839627023	0.9231874624597511	-0.08289714107282839	0.36602896562572085	0.37547058943884704	1.8709407717213926	0.3419915505251364	2.0543444753280142	0.3041559727539778	0.5339870728441345	3.7418815434427852	1.6396274447582628	0.2907170383205218	4.661931936090978	12.26896551724138	0.08461355529131986	24.125564803804995	63.37241379310345	0.4789536266349584	4.075862068965518
206.nii.gz	277.0	405.0	542226583.0	3.0671605581353814	67.0	3.3346389925607087	529.0	339.76914708442126	39.827493408200716	341.0	147.0	382.0	27.85051541271001	343.47916041289324	0.027474779843455116	8235063902.328453	0.14088678542131086	2534.860327470968	88.68362944802723	406.81855805806987	-3.6755254044386687	10.828218344045824	5.0326385717660225	0.3584821546945313	1.6811810190775387	2.352822623488997	2.072125320158806	0.5024088710410879	0.4402241242093846	0.9836255368760265	0.9153468131996527	-0.06971816039886573	0.4914439939680969	0.40873506587983116	9.339564506211564	0.02571364126503339	5.845264121572743	0.387866436619437	0.05966737371844411	18.679129012423132	3.7402026671636555	3.96521422895296	6.317007084081602	490.9686684073107	0.1068252107065515	8.306196367068347	647.5156657963446	4.165836490049621	87.08833768494343
207.nii.gz	209.0	333.0	23886937.0	2.7027093820198704	77.0	2.1608879455989563	375.0	263.78678678678676	39.365022680337994	253.0	197.0	178.0	30.74334499802563	267.8293179312966	0.5259769391640422	334941952.8843694	0.17117117117117117	2149.074660245831	20.099664704620782	147.42562288558696	4.820853245394147	7.747040642205051	6.7187542337686885	0.07615847055967923	2.0364201801758663	2.451346038711251	2.2648140014142406	0.45425441312653725	0.3785274894356329	0.9311188634981487	0.8319596430248305	-0.08235331344311546	0.5687548859566827	0.35122190112502305	4.45130587617875	0.029730486512530012	5.320614836420347	0.41083947361438194	0.05677271013169849	8.9026117523575	3.377937257747845	3.616448718993436	5.392420941947301	50.31531531531532	0.1510970429889349	4.348745141537934	57.0	3.4442189937685437	20.22222222222222
208.nii.gz	233.0	449.0	372709947.0	3.669998012897062	127.25	2.4796137703980277	652.0	333.16845764854617	69.09556087686856	322.5	127.0	525.0	52.602899125798245	343.21578567614654	0.44441063930320085	5006107901.695559	0.08771043071469327	6795.854365383478	91.08330976032678	2425.7820504023284	48.05917944288068	30.632723619655913	12.55685709474016	0.41752299771684176	2.69240243413492	2.9453897222402565	5.016073495132853	0.4046415015883118	0.3234987153089086	0.9760896598207961	0.8981375675220675	-0.07114099507003745	0.588470911764211	0.31555628903406874	9.303700680503335	0.009215939251755562	7.139708264587096	0.44591796618713786	0.0202023025930328	18.607401361006666	4.4644231406193	10.797395178599022	6.554318806124822	476.83438685208597	0.15070619053479328	5.083719579146562	277.5158027812895	10.957671221437122	89.32269279393174
209.nii.gz	358.0	552.2	11935345.0	3.339677138051498	112.0	1.8371906812066918	584.0	452.2280701754386	61.03908895044629	452.0	326.0	258.0	48.26962962962963	457.59372542011505	0.019343395008169575	181268064.99273598	0.10372422283779625	4881.790089258233	34.37923737767959	525.0888343237948	-16.0604898252349	14.583630505441791	16.88993932250567	-0.07020029680743502	3.4465728102680298	2.570342674559285	4.594748199964455	0.3239340056841407	0.22286323334537872	0.8904016497738502	0.7797779581102102	-0.5103414614474194	0.9686701245582122	0.20968260504886602	5.8824019057218075	0.044233953555041956	4.805177160110935	0.8422488388931294	0.08475725217320827	11.764803811443615	3.2395193233567827	7.868392456986864	4.608777075378463	16.403508771929825	0.28778085564789163	1.5364727608494921	5.912280701754386	7.987072945521698	39.70175438596491
21.nii.gz	200.0	278.0	48804096.0	2.4501900346238754	43.0	6.520412114697687	348.0	232.21970554926386	27.037090429645666	228.0	27.0	321.0	17.79146266920662	235.0973774778065	-0.5735882880164797	655519126.588593	0.23412796640711872	1344.7852515554282	81.45660823363636	156.51555602172584	-5.45860950304334	5.425368149106207	3.37337484165816	0.21965589045874065	1.3379205325700687	2.1157700581855283	1.5467066465295753	0.5563058727944806	0.5071783473811162	0.981603199398402	0.9130317961475097	-0.06721518104022833	0.5068566750152911	0.443871421653778	8.996123879230833	0.05483852262635236	4.7615396233098215	0.31115620887402046	0.11603545593588116	17.992247758461666	3.157794995252961	2.199685747691092	5.385798858808219	108.36353340883352	0.12272200839052494	5.982726446057339	206.73499433748583	2.180287268385215	80.19139297848244
210.nii.gz	298.2	334.5	2230767.0	1.5289659680720926	20.0	7.519522738989073	390.0	317.77272727272725	14.438016528925614	312.0	297.0	93.0	7.203125	318.4313112745039	1.9911970653808642	33879773.8125	0.42148760330578516	418.9938016528926	4.4090964590964585	5.529808397245708	1.2898219922888454	0.9588265604291245	1.2663614163614163	-0.07719445613227058	0.7215506715506715	1.0863678257177085	0.635161678302704	0.7071601546601547	0.690680528621705	0.9591789497129357	0.8909438775510204	-0.28549954328569904	0.5719956341711188	0.4395210113960114	2.0926434676434678	0.3883174577084833	1.9496438765623474	0.4799256727596571	0.5026862026862027	4.1852869352869355	1.2241936231119774	0.5562969941976352	3.3221793455166635	4.7272727272727275	0.21487603305785125	3.355371900826446	9.272727272727273	0.7210743801652892	5.681818181818182
211.nii.gz	264.0	466.0	400455755.0	3.5605505271288482	118.0	2.4795271948645663	601.0	358.66745045347665	63.80084330330541	353.0	83.0	518.0	48.275317809644186	366.7649726728428	0.4193022200058011	5378773446.940392	0.09429509342085086	5874.205164913988	157.62174927831109	1673.0457024039856	33.14838749706897	25.862665504843626	11.463531158234936	0.3873781420687903	2.551736502489956	2.8761450462586606	4.674840806560565	0.41485326576900283	0.3348991549572774	0.9782135456309995	0.9027876054250622	-0.07126879130738194	0.5824923585860368	0.32623417984940034	12.409794613354677	0.010543024634276728	6.933234610950203	0.43937835074712095	0.02144519001061188	24.819589226709358	4.334488452073219	9.331549165769644	6.433189279692097	431.9123278468257	0.1450830795588934	4.6669843337042956	280.716493113873	9.516378225673504	150.22203560631507
212.nii.gz	216.2	339.8	6728631.0	2.9167027589299273	83.5	2.455700179411773	405.0	273.13793103448273	44.253666270313126	259.0	168.0	237.0	33.21991178323883	278.10175513091707	0.5681335666349321	94348707.58150773	0.15418152992469283	2736.256837098692	28.62620527585553	149.59939315369274	4.464385800381156	7.10926912774496	7.982180162718993	-0.1121444003631526	2.2443963409165906	2.4297201824946564	2.786225487752643	0.43227585629308884	0.35065502416357447	0.9432216706811319	0.8439434059941887	-0.2834047473241449	0.875825214943535	0.3196415775985178	5.357606609144554	0.05038688018853884	4.620830001908474	0.6821642593139268	0.09651520596734434	10.715213218289108	3.003709843449629	3.7728623226159894	4.828627726034069	16.701149425287355	0.1919672347734179	2.5786761791518034	13.413793103448276	4.582903950323688	33.64367816091954
213.nii.gz	221.0	344.8	8238012.0	2.7019962532987685	87.0	1.7212343329365511	362.0	280.4117647058824	40.79700115340253	271.0	203.0	159.0	33.20713305898491	284.19152613934807	0.1746321382783964	115513179.00585938	0.1622452902729719	2134.065743944636	17.565951622971642	163.19369417517854	-2.309183306722061	8.946989271950647	5.059505319934953	0.2836487800165793	1.75279425695819	2.263058777436199	1.8865796333830123	0.484142259164449	0.4172584818455138	0.9180705131371432	0.8194058879457036	-0.18781256210579464	0.7771456543513003	0.40150461392758324	4.072593688348399	0.039795733083401945	4.902421883767996	0.5274699136933522	0.08728211909891112	8.1451873766968	3.344182377836464	3.5016236479714014	4.690767044231699	20.607843137254903	0.20203767781622453	3.206074586697424	16.54901960784314	3.5017301038062287	17.235294117647058
214.nii.gz	216.4	368.0	3773093.0	2.865280592152234	116.0	1.7708070867199344	402.0	283.75555555555553	51.30567901234568	277.0	209.0	193.0	41.500408163265305	289.5626203623512	0.35091375641119693	52906210.756664485	0.16148148148148145	3329.295802469136	15.41040737040737	180.01231890437185	-4.5427003601061795	8.017871586485764	11.98934350779939	-0.24857204333951816	2.856773985818103	2.452005329581878	3.6024396537794323	0.3625322736709291	0.2717272238444517	0.886354081477031	0.7795995016651419	-0.5071193580550534	0.9506621229198733	0.2984150321880889	4.0313132333352915	0.06908979361997937	4.16076583197386	0.8235154644804027	0.10960172180760418	8.062626466670583	2.602393411480169	5.001803773571288	3.8524211516448394	14.555555555555555	0.3234567901234568	0.6844444444444444	7.266666666666667	5.404444444444445	20.355555555555554
215.nii.gz	189.0	271.0	242630501.0	2.436602858508933	44.0	2.8157219477119564	338.0	227.71768040113363	25.825639030959664	226.0	137.0	201.0	18.345155837924246	229.98966858626568	0.09178139822369556	721699520.5276352	0.2134551114088217	1039.905689147475	22.17707840055879	66.29623258767229	-0.32079362276746254	4.578146860606353	2.16097704039438	0.3463748346269128	1.0490494650311875	1.708016252866961	0.8468121091078378	0.6175077173403913	0.5814201449483885	0.9756051543734299	0.9043286606731127	-0.16645939111650815	0.5550668337695464	0.44819191715451184	4.644548179022446	0.06919887671692257	4.41857781725329	0.42490678684232985	0.13183294389255001	9.289096358044892	3.04395973870766	1.684780975250183	6.1732862753989455	380.85175495966865	0.08302850555039648	15.224111572267839	979.1185960322651	1.7368570213096424	23.20645301940266
216.nii.gz	222.0	378.0	57244009.0	2.9709985768755995	91.0	2.3827548541428465	429.0	282.4658925979681	48.89409568988943	264.0	214.0	215.0	38.190459862325966	288.2407702851417	0.7518985250096386	170271185.07449347	0.1476972790333691	3295.761173405011	19.665650338701976	515.9018336546097	23.110238844180312	13.600114831440695	11.695452911798185	0.12079107846378043	2.5953563946962075	2.570010512285904	3.5172242469587474	0.43256714886180636	0.35837672235209905	0.9099685061288105	0.8174141751719793	-0.15670693802779226	0.6841457714343397	0.30848590424006733	4.37531444956006	0.027458830551216656	5.672236854801117	0.501416351407686	0.06940690384061202	8.75062889912012	3.7208963112039397	6.32389193580972	5.783804307922439	96.07982583454282	0.13944822327219566	4.807868200479861	101.76342525399129	5.525873091773906	20.0188679245283
217.nii.gz	160.3	236.70000000000005	21217371.0	2.1508576598452986	31.0	4.997558673002967	304.0	189.3048780487805	24.709994051160024	179.0	136.0	168.0	14.51583684521653	192.26039887509273	1.5551740356267383	111321947.61895838	0.2919362867098059	1127.7241225461032	12.892672370724702	126.13320626740605	12.911592525510532	6.365393463437164	3.917683541144746	0.28176209206804426	1.4216501023225523	2.05084941767102	1.5461746052341032	0.5650371005148412	0.514731593565236	0.948485894717029	0.8658426414113966	-0.16936799111044507	0.7020271607527545	0.3933630064050647	3.500829316738032	0.08117742738402109	4.2809021413414685	0.549040911014264	0.15009780065994133	7.001658633476064	3.047579623825627	2.5707692511454776	5.235939017161431	58.45644599303136	0.10184049824569923	7.645534120846435	167.57142857142858	1.9667714795614857	11.411149825783973
218.nii.gz	290.0	430.0	222788335.0	3.1344851166325407	83.0	2.955981527502379	560.0	352.1820776255708	45.88738180500823	343.0	197.0	363.0	33.77976490060296	356.5982216257769	0.6187259425950449	3383597359.7605953	0.13135868205416903	3130.075866003107	64.93408161816659	609.5164424245409	24.064223167442506	14.481572256142796	6.987597655934455	0.35489033425842187	2.024245620156795	2.5531045738274822	2.6972357231369672	0.45775737230510044	0.38498398535341555	0.9748692884396472	0.895046582975521	-0.0672610020971404	0.5340087152581297	0.3704534951419746	7.940617630697546	0.018525948997182587	6.167725481251839	0.3835777729752002	0.03889536562912754	15.881235261395094	3.916562796926572	5.367292478019312	6.093788710066719	239.8675799086758	0.1369107191259565	5.142438648068222	230.1404109589041	5.157678895352474	63.01141552511415
219.nii.gz	273.4	448.0	74812053.0	3.4613426723524046	99.0	3.648681063604434	599.0	356.8265486725664	56.527020126869765	349.0	209.0	390.0	39.62141710392357	363.8828290457469	0.732349774327737	1136207172.0266228	0.1047756284752134	5085.527436760906	50.21052545923335	984.5043082583596	26.408064426902474	16.63740031451686	14.087257990937774	0.06559340293788475	2.850005126067564	2.990169797693756	5.754689218576896	0.38799234919509107	0.303288111045	0.9536220484349406	0.8614890982075052	-0.1064229769886847	0.7129363436699925	0.30445440450817896	7.0389571617469695	0.014059946870337422	6.455485642586347	0.455903999865894	0.030665351997829195	14.077914323493944	3.948645604305694	7.681164576363658	5.672003712777204	123.37522123893805	0.21836322343174877	2.245331662620409	59.19823008849558	8.139819876262823	54.35575221238938
22.nii.gz	198.5	330.5	4657279.0	2.724081286620574	59.5	3.2238267692053113	376.0	242.22368421052633	41.04570637119114	226.0	183.0	193.0	27.792777777777776	247.5479485717974	1.1351771308119185	65304233.99983694	0.18559556786703602	2607.6736495844875	12.701034623794015	227.9406469159943	8.916425540185552	8.410496825399946	10.677661076226183	-0.1395078510341961	2.604118525868361	2.4482928825215446	3.164603197592391	0.40465895782470257	0.3201806437676584	0.8981284667873093	0.797543503629047	-0.3694252485054943	0.9215992596984269	0.29393839794532084	3.6274755885976577	0.05346365077243536	4.4590181620833516	0.7697580301628815	0.09523277139226674	7.2549511771953155	3.023841610080247	4.772039475406533	4.5205036645601	17.894736842105264	0.23545706371191136	1.8227146814404431	14.105263157894736	4.240131578947368	14.802631578947368
220.nii.gz	151.0	225.0	23837873.0	2.189271693551256	38.0	5.0720630485227876	312.0	180.8354609929078	25.099546300487905	172.0	128.0	184.0	16.265646572626107	183.88198882871274	1.4356753819032775	191291563.63364157	0.2875368442231276	1111.1218630853577	9.517754863158379	94.92135030037731	10.051183136150113	5.181630408332392	3.467584755327616	0.2008407133710611	1.3489053676053937	2.1089493973010436	1.5482339406132763	0.5623891332960436	0.5149140123903909	0.9541830783096655	0.870331536307912	-0.09710933518621026	0.5815022244502723	0.43650366510207306	3.0142605113878997	0.06885965773331326	4.4625045599076145	0.40289667722283273	0.16626955176110034	6.0285210227758	3.014763260804043	2.1623037909150025	4.935830932017532	106.94326241134752	0.1516925707962376	4.308825511795182	202.71347517730496	1.801953624063176	9.673758865248226
221.nii.gz	164.0	302.0	159978384.0	2.983704640780081	87.0	2.380278637589926	378.0	229.94351464435147	45.49196734417581	223.0	140.0	238.0	35.19940803779967	236.1788911381516	0.49623229972722716	341316777.8135015	0.13834666760035716	2906.4486922497854	27.250629926883285	358.7518605988406	12.041020928680684	11.200434545915149	9.539822774136663	0.12572262286277608	2.2337546571687006	2.468151073445735	3.3076149062485167	0.4820751052596964	0.4164335436000504	0.9363213530462606	0.8509694232415761	-0.15765823219379238	0.5927642054287232	0.32360520922451463	5.177766982145607	0.026356349678095383	5.660737055896409	0.4623680921050874	0.042910556538939486	10.355533964291213	3.6696801585416994	5.185064330012953	6.145848814766755	339.952580195258	0.11853297775287937	6.916068034912243	396.77824267782427	4.690436262009108	26.96896792189679
222.nii.gz	166.0	247.0	44092612.0	2.235778513642831	40.25	2.769803513471603	303.0	201.0	24.220973782771537	194.5	134.0	169.0	17.65071739992073	203.18764044218935	0.6298218860580105	618265309.0952817	0.24949150640351245	884.2172284644195	14.327545933043067	44.18573694434022	2.8852711362011045	4.08362449627318	1.8869315978478904	0.3620779224751975	1.009721357164196	1.774895541240027	0.8154253433594187	0.6161429254258535	0.5811042327150402	0.9729620582259452	0.896909234530172	-0.0922514316740785	0.5274752958713601	0.46779845056652997	3.710976481731989	0.07026619025273428	4.311144393876106	0.42447621864186497	0.16529092601871495	7.421952963463978	2.9916303181986765	1.4926390235302676	5.764210039946287	89.96067415730337	0.08423284097125784	13.817289483651056	266.4569288389513	1.5030746328325548	14.16947565543071
223.nii.gz	262.8	356.2	2518649.0	1.97443241089372	34.0	3.055348070865276	380.0	292.44827586206895	29.514863258026153	274.0	258.0	122.0	20.10207939508506	294.70318206161494	1.2092695325434346	38251981.6875	0.3341260404280618	1323.9714625445895	4.5034410034410035	41.70667324504224	3.2429144308984355	3.742481812219366	5.984113109113109	-0.2690481887680796	1.8593767343767342	2.020387893466923	2.236205911192383	0.5060853498353498	0.43801537200858465	0.879354006072165	0.7944130935202364	-0.28653896518598604	0.7822480927892942	0.31458912229745556	2.2182331557331554	0.1480197373223618	3.10448463432923	0.6696562223082282	0.23727661227661226	4.436466311466311	2.1991267448646115	2.4316487303331185	3.672997271796523	5.206896551724138	0.17954815695600476	3.483947681331748	9.689655172413794	2.418549346016647	7.137931034482759
224.nii.gz	210.0	378.0	639047022.0	3.337124206533022	105.0	2.3272588873775812	502.0	291.48723671362814	54.591693895390996	290.0	150.0	352.0	42.43522082655457	298.56377790034196	0.30437754064874595	1900833006.587921	0.10938034863261112	4175.520307178031	46.46530826353031	768.8911191302005	9.35839867665189	16.103188994768182	7.366828594898468	0.34318426869777485	1.9553136240869793	2.4553135649243534	2.884725165377574	0.494937990537979	0.4305774739784941	0.9708022152405802	0.8945446152733231	-0.13521395793001215	0.5512851860072127	0.35779538808068356	6.65250347941611	0.020278122633311604	6.078961585793481	0.4364407722903375	0.03975293946667247	13.30500695883222	3.9673292342280857	5.867504397416663	6.797343342001071	726.4663132933464	0.10133439995722504	10.724178692760892	784.1477193471893	6.767703026006974	44.92662853954526
225.nii.gz	268.2	319.2	1679515.0	1.8474201200521732	33.0	1.944964417863662	328.0	296.57894736842104	18.127423822714682	302.0	259.0	69.0	13.84888888888889	297.3138515370407	-0.28150631245948965	25507630.45865178	0.3019390581717451	436.45429362880884	5.145502645502645	3.0157518148864813	-0.19402349233344104	0.8852395124716553	2.503637566137566	-0.48157950731186333	1.3852513227513228	1.0491493357207904	0.4361286953052826	0.4833553791887126	0.4192129629629629	0.8751104886399005	0.7590388007054675	-0.6042686038231132	0.8912002832765867	0.5050429894179894	2.3467261904761902	0.2439649470899471	2.322432379722271	0.8586282444554943	0.2944775132275132	4.6934523809523805	1.1726829997118744	0.8472192696523053	3.0708470936225147	5.315789473684211	0.27977839335180055	1.1911357340720221	5.7368421052631575	0.8753462603878116	6.7368421052631575
226.nii.gz	380.0	695.0	2684020308.0	4.259869724346166	191.0	2.2447654142893474	886.0	530.8346943279629	100.96180148613044	523.0	119.0	767.0	76.68344661864317	544.2279846864036	0.11704928317959234	40763564187.032776	0.0570051740478221	14398.626613562488	350.83528327045275	9979.392395121262	-10.740182118014836	64.32294036749187	22.673942911733864	0.47496615281001575	3.5856558896480237	3.306177430815872	8.988331513407918	0.35350435457409957	0.26750208974209616	0.9794629507008298	0.9056447873363107	-0.0805683990225222	0.6165596484076588	0.26495602872959645	18.448946069962457	0.004671679963185503	8.10965171179179	0.4958119743913537	0.010724365924184458	36.89789213992491	5.010849317241133	21.749220819806435	7.027587268675991	1489.6828514676672	0.16438786707875383	3.90630254972233	516.5808872213639	23.131341847166684	338.3407636283381
227.nii.gz	256.0	384.0	97253301.0	2.9339804737991377	78.0	3.0889842765013404	475.0	312.32201646090533	41.4662568375417	304.0	103.0	372.0	31.794925833122914	316.31445812632893	0.2972357762842014	1477034613.2789721	0.15161560737692426	2509.794453547055	87.21864610326246	262.70381712581326	0.17343627025230235	9.247811782701097	6.8265559749327585	0.14165886508034983	1.9974708860099806	2.4863965185302273	2.53905389241561	0.4609264124904006	0.38912186922117253	0.9754610480664281	0.8962447071556512	-0.08262352554881981	0.5644561328174056	0.37502358915153633	9.306173441097922	0.024636518432021873	5.650707378541838	0.3773138560519144	0.045107821082453266	18.612346882195844	3.5538264803469564	4.018591939408464	5.759829478336794	136.90946502057614	0.1408533590746668	4.404968754762994	147.37037037037038	4.086267337296143	85.30864197530865
228.nii.gz	299.0	408.0	30128180.0	2.6932467102259787	67.75	2.2300796133638885	464.0	350.2809917355372	36.08776722901441	342.0	277.0	187.0	27.883865877712037	352.84077367879115	0.4884528513794379	457571766.0740304	0.1696946929854518	1799.8383990164602	15.331235499053475	119.84193214523216	1.5440529771038973	7.109363658271747	4.987649442469432	0.18147959348108283	1.7565165328082246	2.2722936189509966	1.7142139950519584	0.4803282565368922	0.41194882775142605	0.9347441119630047	0.8356197579295248	-0.0995648900343827	0.6326370895460713	0.3994566827157794	3.846469118062877	0.03343474274329708	5.158043666755644	0.4229033865180961	0.06871633698573652	7.692938236125754	3.3320141972046766	3.024253275185295	5.2460959084071614	36.99173553719008	0.15285841131070282	3.9834710743801653	41.06611570247934	3.0172119390751995	15.52892561983471
229.nii.gz	311.0	451.0	217248081.0	3.160772162773042	87.0	3.0429554190797017	577.0	377.19825853985265	46.82492309500599	369.0	218.0	359.0	35.107763296086496	381.4591797652713	0.5809999161505064	3299455696.351309	0.12890205643752112	3232.579581696051	65.70765936883332	479.57057756407784	6.363423959488246	12.462502078816568	9.31555480136824	0.1438173537221729	2.3444867134573117	2.741518052163456	3.6342934811324166	0.4250425097625111	0.34571245245953447	0.9674159096484443	0.8812861506351557	-0.05782441942719027	0.5366324543932491	0.3411275111032569	8.056935106047197	0.017526368276307467	6.207971050128977	0.3413406570879527	0.03370339402565447	16.113870212094398	3.8151276675045436	5.4445142200462024	5.686126819443468	279.06028131279305	0.1869124456214287	3.8280271093188176	192.45077026121902	5.325454936163359	63.25050234427327
23.nii.gz	522.0	946.0	11074970687.0	4.682848175339491	237.0	3.4556930167679596	1930.0	726.9706574533072	131.61718006707343	722.0	283.0	1647.0	96.57875796549388	744.6829094800846	0.3898707606134817	52973387734.066284	0.04310230355772417	26066.298873630145	387.9743765705697	50029.15747258089	491.70076179035664	122.55819545795809	41.00930141737547	0.4982918299391871	4.663652840809281	3.578340757225737	16.14141397810858	0.31977205608727477	0.23504777373571756	0.9912141989664096	0.9381663764747489	-0.10859284907655552	0.6502397077690536	0.23180940499435249	19.17190691087909	0.0030539045889138583	8.844584029601764	0.554105095137176	0.006677747641177177	38.3438138217582	5.463286237088535	40.891874218833394	7.360976600931593	3564.164488508337	0.17846700157770454	3.453966495873476	860.7961043513094	41.79899908495078	387.65730308947974
230.nii.gz	242.0	356.0	205304872.0	2.8895139839976673	59.0	6.673898623152143	607.0	293.3842173350582	37.29790855339239	285.0	187.0	420.0	24.80732284624878	297.5426683683945	1.3816922102799707	3118068844.841157	0.1660685552965258	2457.340518479717	31.554928965529275	784.8843386510429	47.06342560330909	11.074520745470274	6.346304019441869	0.2741153206309146	1.8270702904269807	2.4933553180205488	2.869851015429101	0.4939050775281291	0.43086086866081147	0.9819637748421155	0.9141037918749189	-0.06663903690421263	0.5318938135292888	0.3964017086884292	5.510694719898066	0.028483724758984898	5.731555229908041	0.47640040142037005	0.0672022189725264	11.021389439796135	3.6055975349837412	4.355206191228037	5.9653045105436915	298.3781802501078	0.12866674439418188	7.576423719834333	385.1129797326434	4.008365935191244	31.61276412246658
231.nii.gz	192.0	333.0	730307165.0	3.1920780017133867	70.0	6.036097779770478	725.0	265.54303899777733	43.63348482262051	266.0	80.0	645.0	29.977063331734048	271.63082708610136	0.6327119593623014	14412080115.023712	0.13088177119285943	3270.2006633044	72.06268237673439	1008.795743678508	24.387190841493123	13.19851369795497	5.952513454469652	0.3706800679594196	1.7423320652906962	2.43401624394481	2.7822414529100645	0.5043577577571068	0.44349249735730695	0.9922223979650394	0.9423856036834505	-0.07402341877149413	0.519494178937859	0.40495920919074446	8.381480808472492	0.024924604736382285	5.994768047500596	0.419382881303945	0.061991645806386726	16.76296161694498	3.8396512322843437	4.787756788106157	6.598549923600469	923.5738533036977	0.09330913854351361	10.79463998127434	1295.4677712669227	5.311727774440942	71.53889674681754
232.nii.gz	189.3	244.20000000000002	648987.0	1.4488156357251838	42.25	1.4489265696624778	246.0	214.07142857142858	21.071428571428573	212.5	179.0	67.0	17.1	215.3049332591204	0.061648522136850396	9100079.303417202	0.3877551020408163	529.6377551020407	4.923611111111111	5.778245283922039	-0.4833533093278451	1.6556404320987657	1.6680555555555556	-0.011849322647444751	0.9458333333333334	1.4350906998476998	0.670516975308642	0.6474537037037037	0.5993055555555555	0.8665277777777777	0.7996527777777778	-0.2665182930729092	0.6818955276118013	0.3138888888888889	2.2173611111111113	0.22513503086419753	2.32662160256538	0.5585687518125328	0.30416666666666664	4.434722222222222	1.7418993803431586	0.8309239969135802	2.4677201004744975	2.7142857142857144	0.19387755102040816	2.2653061224489797	5.428571428571429	0.8571428571428571	4.857142857142857
233.nii.gz	209.0	322.8	6175832.0	2.628942130560663	55.0	2.900147218149272	373.0	253.93548387096774	35.403399236906	240.0	193.0	180.0	24.383999999999997	257.6951604103669	0.8942949140404144	86597347.43359375	0.19805757891085676	1923.565730142213	14.758517113050463	94.58758475510811	6.234836035938033	5.684040353560589	6.572342508592505	-0.11023262645593115	2.049999563165793	2.3439253984695303	2.277196467067303	0.4427359105281382	0.36545805225498484	0.9170631026590548	0.8140735007896533	-0.30303504273705906	0.8636387457195086	0.36480731026105223	3.867862598511385	0.06230366679466913	4.373571677422566	0.6533367765516124	0.1343089486354583	7.73572519702277	2.832577042006418	3.0640957155382744	4.33021133499765	25.838709677419356	0.2778355879292404	2.9318996415770613	18.419354838709676	3.0676378772112383	16.35483870967742
234.nii.gz	104.0	179.0	29707155.0	2.130943558223853	35.0	6.281394759451013	296.0	135.9914642153644	23.635247500677938	128.0	93.0	203.0	15.119851069846357	139.66274686819978	1.6160751422519455	155865570.00890574	0.2938402580868788	1012.0045233321073	10.128784715895932	102.18847058607459	10.946624802080821	4.408108742352643	2.9436374513404306	0.21032132171627907	1.169524915344382	1.9264640928923138	1.363069583517782	0.6075306219389749	0.5687556301772003	0.9687281695199813	0.8968166683331857	-0.12539306842985354	0.5214978253907192	0.42813473079321507	3.1243677931375258	0.08727822271200504	4.192620997898542	0.40749670696736495	0.16400659973316165	6.2487355862750515	2.8994976536952723	1.8379365484232686	5.475510563766652	146.54826001313197	0.09622341432247668	9.24161672477473	447.5187130663165	1.6831408445421463	10.49113591595535
235.nii.gz	147.0	239.0	4756168.0	2.351674444711223	44.0	5.450489258979096	321.0	179.33333333333334	29.65484633569741	164.0	128.0	193.0	18.59095106186519	183.66188484076497	1.6329979797029488	38166764.28749142	0.25436346260248477	1571.243498817967	9.858056444495055	170.74066606391418	15.48370526030549	6.99574358012146	7.4248097569877	0.02045920802743823	1.957940683415953	2.375540942514851	3.237951662724662	0.5084752190178151	0.4471382349712778	0.9138696380015686	0.8297726381185544	-0.227197898790782	0.8144093844173261	0.34262504058911214	3.154919876508513	0.06696994590165462	4.471369396952007	0.5890726820911932	0.1799574929197131	6.309839753017024	3.0925806396319904	3.6051383342772896	4.8056737129374385	21.99290780141844	0.15597806951360596	4.913837332126151	35.86524822695036	2.5554046577133946	10.127659574468085
236.nii.gz	195.7	360.3	3587106.0	2.8495411476764083	86.25	2.074891056215286	398.0	266.8333333333333	50.1875	258.5	186.0	212.0	39.00831024930748	273.37039890961125	0.474360286962428	50298291.17748593	0.14583333333333334	3531.3472222222226	19.024009857663703	231.7628459925879	-1.4208271732690876	8.799267858708783	16.56648340975264	-0.28282216670364907	3.4508966460889536	2.5064157516160384	3.376786091314252	0.31757451593990055	0.21382372573731784	0.8514500594336667	0.7451247685844333	-0.39764273574869125	0.9354432104465912	0.2017687795496289	4.560545917757456	0.0566133418074696	4.337811772177871	0.7862607141937059	0.10476612063150524	9.121091835514912	2.878409218877622	6.341437817115355	4.272055208874194	13.041666666666666	0.2717013888888889	1.6649305555555556	7.0	5.90234375	23.4375
24.nii.gz	183.0	300.0	561060833.0	2.7139055124541667	70.0	2.2469389043758565	373.0	235.18060371201307	36.95455362484161	229.0	155.0	218.0	28.78259407177804	239.1988193074257	0.48011789404462285	1668865207.9404526	0.1703003389143219	1906.1587957195618	19.296761790582732	175.5723586536248	5.375995891832096	8.632432603629065	3.6443693157252546	0.40901522206672314	1.3545028977453757	2.0137056043187065	1.4553839527655745	0.5734770416943813	0.5248560252884259	0.9611674020000955	0.8824822407469406	-0.15172075332180343	0.5226623842943814	0.4004503795033732	4.246965960045064	0.04053416389507168	5.089041185936652	0.45356821245326934	0.08001353798195236	8.493931920090128	3.4915527316431874	3.06920047983858	6.3612804747276925	894.5517030389558	0.09122493402396041	12.65158898041129	1669.9651233938405	3.0994470891526493	18.60646542932898
25.nii.gz	271.0	406.0	833667885.0	3.1017344798448487	72.0	4.764195845367778	655.0	332.7031484257871	42.48303121166689	326.0	14.0	641.0	29.931052107917996	337.0833305464921	0.2732149260376937	12661323848.008648	0.1372952922847187	2933.786759884334	197.0916070438078	654.6965166998069	10.680686149851702	11.847863376670036	6.608130503060007	0.2767234944797808	1.8501935087779076	2.5065328977027317	3.0152086181367537	0.4930379336103984	0.43008375175447705	0.9913356746979429	0.9391485047540061	-0.06535684867641087	0.4794884124596309	0.39508096257753267	13.99212158126818	0.02348992829195538	5.970454990211893	0.6112952362753937	0.055666766043104575	27.984243162536366	3.770550228471866	4.613998469932511	6.423402245997176	786.2157557584844	0.10715766059131585	10.025389079779561	1007.3355594929808	4.797215589239095	195.70546544909362
26.nii.gz	224.8	346.0	31932392.0	2.826925918668694	76.0	2.03282951653044	403.0	282.83804627249356	39.32378189411912	277.0	206.0	197.0	31.00147928994083	286.5107525225781	0.2670465957927446	447754963.2370543	0.15083828417734482	2091.050891812769	19.07978054528178	145.43774551313632	0.2264526820683557	7.624645610107712	5.693431021742084	0.14809523455305224	1.8389016234298148	2.4244528891126533	2.1856399999619773	0.4805981916993147	0.4104405957133575	0.9410630863920523	0.8456491372910604	-0.07182963532865748	0.5526441629034363	0.3698974909641868	4.310148955073952	0.027756943808458175	5.443442610607044	0.3441248465169308	0.06066356781578059	8.620297910147904	3.43159222972485	3.3295191579624484	5.541502428445866	52.06426735218509	0.13384130424726245	7.504972872238486	58.67609254498715	3.46221608368964	18.133676092544988
27.nii.gz	293.0	384.20000000000005	67393986.0	2.539994836704136	44.0	3.9083390116255616	462.0	333.3889816360601	28.321938902065494	328.0	186.0	276.0	18.76799479166667	335.4263377356414	0.6773497781029827	1023546090.0690973	0.20730990158890306	1362.6149704153556	49.110334340045114	129.7408782804544	9.512274621151558	6.232966801085652	2.753308810972336	0.3740281324938624	1.2467473874021022	2.0113742848662315	1.1810869920219953	0.5647280048557813	0.5177662823341744	0.9819920322022581	0.9117267824452713	-0.09525315748756938	0.6098395227465158	0.45712629788864617	6.945061629420426	0.048792200725204404	4.821092325582165	0.455719958149159	0.10153596943720264	13.890123258840852	3.2250903498257113	2.2465689030144977	5.314376381102897	85.46410684474124	0.14267797469906718	4.660466386660016	124.17863105175292	2.2902667495352578	49.16360601001669
28.nii.gz	232.5	299.0	5262813.0	2.1833215975946616	41.5	2.477804399258822	330.0	261.7236842105263	22.818905817174517	256.5	204.0	126.0	17.298575651706525	263.14927222716045	0.3895533884213463	73795025.39452744	0.2513850415512466	748.2525969529084	8.781510073857278	14.620456417485734	-0.3008181171242623	2.151387745256063	2.284849363899422	-0.0850014185377601	1.1979452250964493	1.728657599212996	0.8020414873182923	0.5529510023266304	0.5069189894982769	0.9451737572715051	0.8467878004819295	-0.18965069608736704	0.7069911386509098	0.5032503449324272	2.9656091005456777	0.09690921092233126	3.6657764238870505	0.5196884127129086	0.1497755500028281	5.9312182010913554	2.3126344132524075	1.1090592772888714	4.383917606565313	11.842105263157896	0.15581717451523547	4.589335180055402	19.105263157894736	1.3150969529085872	10.157894736842104
29.nii.gz	207.0	300.0	136810472.0	2.409755064381622	56.0	2.0346813919568496	333.0	249.3361111111111	29.143392489711935	246.0	195.0	138.0	22.784371442559824	251.67077995166915	0.34074105929242243	406940102.79649276	0.20545739026063098	1169.685177469136	15.090251929864193	70.33249803389177	2.3878947969754845	5.383488596781377	2.75802112189721	0.3436066824556787	1.2022542812728987	1.8183880437399607	1.0011905770999692	0.5960759485129997	0.5483136232757707	0.9516362727050348	0.8690934708480691	-0.16026736711591205	0.5386292183395593	0.3843271451886692	3.7973712609647894	0.058352523231245956	4.477924294170559	0.4567620240142368	0.09618458438733085	7.59474252192958	3.145976735441139	2.035377429669647	5.969421211795535	186.00648148148147	0.08611411179698217	13.641635802469136	443.787962962963	1.9433845593278463	14.274537037037037
3.nii.gz	303.0	438.7	51830678.0	2.976715587407259	80.25	3.6435671328902575	621.0	363.5677083333333	43.60234917534722	355.0	245.0	376.0	32.60969387755102	367.3904244238455	0.7688685534964947	787178700.1664236	0.14633517795138892	2794.2454155815976	40.96309457765539	275.374657497757	10.12680473856062	9.878130546899724	9.039520814089338	0.04215414580888935	2.3615300249828826	2.6889416815400065	3.271092877553048	0.4197050700260104	0.3384573667541772	0.967802819360877	0.8798534567695628	-0.08527856507983074	0.6163872723412246	0.33249100885836746	6.383297918685162	0.022417507888197668	5.788478422066806	0.37473642549614194	0.05442651322625599	12.766595837370321	3.5665368227210297	4.7294128402472655	5.303350869627865	70.96354166666667	0.18480088975694445	2.5364312065972223	56.192708333333336	4.624016655815972	41.346354166666664
30.nii.gz	280.0	371.0	24835979.0	2.4387070508206627	58.0	1.963749920839077	406.0	324.6223175965665	30.060564755291125	323.0	266.0	140.0	23.958534702164773	326.48458546975263	0.2170005328617751	377196431.0625	0.20193777745031222	1212.5354675901192	13.313105453829593	37.50443330729284	-0.06752424793367115	3.8385565294093826	3.9731202751336556	-0.013737892024052952	1.5767046023752773	2.1504579602888088	1.3753762514855519	0.5006897834168548	0.4348561525190249	0.9323188720593983	0.8320509442694237	-0.07462696802622763	0.5401135493832443	0.4074834743908889	3.6524853943421025	0.0455855752509733	4.723109738814929	0.35464467700949837	0.0789652021412154	7.304970788684203	2.915395485184371	1.9529192011357597	5.06514223995632	33.34334763948498	0.14310449630680247	4.269852087899943	47.05150214592275	1.9752804435521008	14.270386266094421
31.nii.gz	187.0	370.20000000000005	4422216.0	2.743802596125744	99.25	2.07685330953167	394.0	253.59375	60.205078125	221.0	175.0	219.0	47.71395617070357	262.8633199972944	0.720378285433568	62008187.28313741	0.19287109375	4787.3349609375	13.66205232213759	473.5849811405415	7.199924974754906	13.732920493696875	20.998369357593113	-0.19603221356632558	3.7522834455844634	2.591191204246898	5.002339893830117	0.3509373248978591	0.26145760878725754	0.8245013783600285	0.7379703848037737	-0.3844212873928694	0.92586692608653	0.17868096850074847	3.920733614490864	0.06553459454267188	4.260519240494139	0.834831452499257	0.12805721283351995	7.841467228981728	3.0054066709229477	8.682822462822498	4.449087797403408	10.8125	0.1689453125	3.55859375	12.34375	7.894287109375	20.921875
32.nii.gz	204.0	352.0	42343245.0	2.9859013143884465	83.0	2.185789087302414	391.0	265.3986135181976	45.83688414046238	253.0	185.0	206.0	35.317168060680416	270.8969791456252	0.5729698305830485	593735562.2296919	0.13940209474092072	2948.7492528436997	21.17097844931845	275.8954081068867	5.538214124741315	10.412352476781782	10.16779979133979	0.01496061733487204	2.5389428536235474	2.680264744618594	3.177313802312718	0.40800803140997804	0.3243415638564903	0.9023705249539746	0.8011442891826744	-0.10159744297182033	0.6669382927946164	0.3047466262040342	4.594413744431325	0.021687943933375656	5.7518075240542235	0.46119132855284345	0.04358048884972838	9.18882748886265	3.565750977061566	5.145038067030393	5.395693897555274	114.50086655112652	0.1984417097939801	2.7069134860585886	80.43500866551126	4.8750574446803965	22.003466204506065
33.nii.gz	132.0	189.8	13700959.0	1.8697068403652355	29.0	3.2569196926522874	237.0	158.78236397748591	17.638859653136866	156.0	119.0	118.0	12.389206752843117	160.32892433209278	0.6841877310939299	109945961.63803767	0.3187135017547318	493.5248672071077	8.745187667613449	7.2796664509737745	0.5799519467342608	1.2215561313177488	0.745547134861355	0.10470384754080458	0.5968298673013285	1.2681165046740808	0.38350206085732336	0.7254842491281708	0.7164567931053383	0.9805201117572953	0.9173520164261836	-0.0832258168801498	0.43727528881938393	0.4750797493973494	2.9362726511630113	0.21089331756907234	2.7392398513937075	0.3283133179196226	0.36333216602043017	5.872545302326023	1.9421397563338323	0.4917758165447759	4.872694589003328	68.55722326454034	0.1286251843612389	7.236126706771469	169.87429643527204	0.8411166923041723	9.135084427767355
34.nii.gz	252.0	377.80000000000007	106205658.0	2.958748835741729	61.0	5.199180173564004	556.0	308.49122807017545	40.61453726652736	295.0	218.0	338.0	25.915444576562287	313.1551791125067	1.3602618221456424	1612998658.7676187	0.15944987121543475	2899.3284087411516	25.606814461126245	612.2793063517983	41.55832791285796	11.200277206959846	7.372963365622486	0.18324821934824792	1.9882037313041594	2.5826764814780536	3.3222688225050594	0.4695513883667649	0.40144216975813224	0.9711935618175418	0.8921791682275456	-0.07010506598184883	0.5615568092389505	0.38841077644580546	4.964198783763416	0.028226926371463956	5.700024525567504	0.37578237503043166	0.06731345494413668	9.928397567526828	3.58332418144571	4.643310143145583	5.541549219014293	178.01385041551248	0.16437105301524696	3.5748770770294542	172.68421052631578	4.776054682071364	28.293628808864266
35.nii.gz	198.1	260.0	18856104.0	2.0155549984613907	30.5	2.942032061343031	302.0	230.27272727272728	18.47572314049587	229.0	189.0	113.0	12.839452387887691	231.44864932145808	0.40086721485722104	56087112.52155482	0.28882037706611574	542.948347107438	7.024736481451892	13.57365073092257	1.0997909958253793	1.8712730846793875	1.875114630402797	-0.015708755585185738	0.9444019752328974	1.663392726325957	0.8529148817144717	0.6463065933749198	0.6171515312589029	0.9562832792505402	0.879833723458253	-0.18324427187934658	0.6752052883202833	0.44969364500442316	2.6469185265265014	0.12623498420213913	3.490437265704128	0.5445248471303109	0.22453031494333833	5.293837053053003	2.291337649880101	0.9365969287705462	5.06989199600743	34.96022727272727	0.09931882747933884	9.179235537190083	101.66477272727273	1.0045196280991735	8.380681818181818
36.nii.gz	321.4	507.6	41065837.0	3.3003095250620893	98.0	2.5209908200481728	577.0	395.60392156862747	55.304944252210696	381.0	262.0	315.0	39.7762139338494	401.3010067757315	0.5957365218496501	623687443.4963633	0.11876970396001538	4540.035278738947	47.54362755408037	775.3802500861365	20.993302318866554	17.116452766211705	15.884606572270751	0.04979832700644353	3.1850935140085994	2.957806885689579	4.907112054085807	0.35906071880249996	0.26856150810109336	0.9322114181363267	0.8297775721288116	-0.16707197416246428	0.8181679912722017	0.25935827566571945	6.871152161196695	0.01615401974019123	6.246638075462131	0.521612115515093	0.039020026603549945	13.74230432239339	3.9028551347083704	8.250264834620612	5.396260305017405	53.61176470588235	0.21024221453287198	1.8366166858900423	30.28627450980392	7.218300653594771	47.32941176470588
37.nii.gz	236.0	335.1	46195253.0	2.675895950926974	50.25	3.303444164899774	421.0	279.5051724137931	31.083240190249704	275.0	147.0	274.0	21.839001040582723	282.21797946097354	0.3453080041825273	701590206.6889815	0.1857966706302021	1523.8465249702733	47.809996436006486	140.44975112634637	3.164911181445704	6.848658133402415	2.7451804646294544	0.4138777456331611	1.2652892751719247	1.9793425963690625	1.0935317464400933	0.5549973444340931	0.5072616157640024	0.9819893622331144	0.9102037703569335	-0.10786981979973859	0.6204501808300509	0.47128583884393976	6.839775779557656	0.04221291844659772	5.003549309004071	0.45029507182736545	0.08692521937188241	13.67955155911531	3.3716918979429105	2.398459649507967	5.72467844823368	65.03103448275863	0.11212247324613556	6.7686682520808565	107.76206896551724	2.526548751486326	47.439655172413794
38.nii.gz	335.0	458.20000000000005	96475191.0	2.8770909265341524	68.0	3.674307730298542	555.0	385.17840375586854	40.45787505418531	372.0	287.0	268.0	27.82057117961661	388.5593772788935	1.038126832381026	1465216549.2858968	0.1684336588125519	2615.9869514426155	27.34083364292308	394.76925280277334	27.16062837618443	10.885131703752794	6.026933705788505	0.2671696975176456	1.837075772165086	2.4636497326880713	2.544846711518029	0.48710840892385343	0.42188842036354396	0.9631880030554583	0.8782199525319189	-0.0934018589254625	0.6237777432422972	0.39173781937782065	5.111048065365992	0.031054965117004635	5.518876849937412	0.41004140831344943	0.07067459433304384	10.222096130731986	3.5741006827482167	4.228016352385326	5.597731670851106	94.5680751173709	0.14799385777366336	4.362925247538088	107.62910798122066	4.256817552856699	28.588419405320813
39.nii.gz	339.0	581.0	217624072.0	3.759299996226664	137.0	2.846143869085784	761.0	441.50795135640783	76.61159595050931	421.0	285.0	476.0	56.39978637101136	451.1953482500756	0.7527356805596332	1038848472.2322384	0.085297800677482	8647.971171574809	71.0960413765515	5736.045317700104	169.14083243696948	47.20402101723947	13.415078279431508	0.5667560898839198	2.7200597971471314	2.8399046378661073	5.075495302211081	0.4185381993654589	0.3434732543946507	0.969826843671959	0.8897019095440426	-0.1995276678575071	0.8581049614701077	0.32318751569488097	7.910835567746124	0.012019164372208355	6.831577399375243	0.6597265062011048	0.03193221693611934	15.821671135492254	4.608243547730414	15.154774824167742	6.266961686549962	196.3358278765201	0.18366307565623957	3.2499901554218242	91.18334892422826	13.845532005379953	65.37885874649204
4.nii.gz	272.6	425.8	2664042.0	2.8227178048064125	85.0	2.11515362230948	445.0	335.7391304347826	47.5765595463138	337.0	266.0	179.0	34.782006920415235	340.3350012024597	0.4826659029301599	40460132.158586025	0.15311909262759923	3107.149338374291	22.4999591503268	295.7394196191548	3.400927529618915	12.117426123499508	7.908455882352941	0.2200378302548803	2.375653594771242	2.2676186378859344	2.0292875069417744	0.38562329793028327	0.2914547400408127	0.9006586233194805	0.7872348103965752	-0.4224896754159732	0.952792176132709	0.31377098663539493	4.63092320261438	0.05078302882972362	4.46407804087996	0.7984983813778763	0.10608660130718954	9.26184640522876	3.073956892142548	5.006470501463112	3.447262499441206	9.782608695652174	0.42533081285444235	0.4120982986767486	3.5217391304347827	4.911153119092627	21.26086956521739
40.nii.gz	168.0	239.0	336306478.0	2.2156740631591605	42.0	3.0636283037147285	304.0	199.05230251292534	23.546851350108277	192.0	125.0	179.0	17.42329867560101	201.08712535288296	0.7149433357739585	1000337040.6375464	0.2484824711165157	814.2128469889235	13.447349726283957	41.99665140722766	3.2737329881214388	3.811824498936012	1.5856944029512265	0.40514362351907995	0.868938704753618	1.620257736926009	0.7183241402324694	0.6634238061513104	0.6353862717922684	0.9772900925739898	0.9108527010946297	-0.1403791343029884	0.48191138008227213	0.432738194048856	3.590317688392491	0.08402401543270374	4.078769415679222	0.42310743134536327	0.18240450652719148	7.180635376784982	2.9092958989901665	1.3493797254718096	6.129800579101816	600.5486353252375	0.07220736266986143	18.183924999431493	2066.628712276061	1.400268826527263	13.513045569315858
41.nii.gz	157.0	241.0	1177787876.0	2.4077936991138813	48.0	3.278271517036099	314.0	197.9829877361391	26.335260143034475	197.0	15.0	299.0	19.755410177084162	200.58567919005677	-0.0334769274421006	5990864778.248863	0.21290338796476144	1037.3512632081645	73.59744555225075	82.43671873675049	-1.0849735620520096	4.613350365043182	2.1067170802664488	0.37232415064755026	1.0332796164325495	1.7937442301684312	0.9238848039674754	0.6195671973602485	0.5838295675842915	0.9881321679127081	0.930937390473717	-0.10683739542353034	0.4570099136119819	0.4495720808610976	8.542279289650347	0.059919598243064746	4.527608579240281	0.42737392853561584	0.10070814590916234	17.08455857930069	3.101059499529436	1.680016861327408	6.3483841834975685	2058.3715027499743	0.07031638379223087	17.100345420882142	6232.32087589246	1.7265565762620618	73.0125713114474
42.nii.gz	336.0	587.0	291583359.0	3.8444144169621994	153.0	2.788912900369776	772.0	458.93669932177846	79.10313590156106	465.0	49.0	723.0	60.540858674570295	468.7549921361903	0.06482343066895474	4428422264.8125	0.07770159955341754	9108.34866823137	349.24484843687395	4378.242043098198	-34.695469330746135	38.08029203420206	19.65001319836654	0.32504691378838707	3.3887894844693793	3.2281273302385594	7.724640934638988	0.35640674224762164	0.2684116364305088	0.979730116226264	0.9045627460212571	-0.07958212671708464	0.657208176329674	0.26645997954368184	18.563862931976693	0.007631909827445531	7.424687055026685	0.41274892433448057	0.021029877276029285	37.127725863953394	4.6058218305712835	14.432576308142151	6.280076769412953	241.4958553127355	0.1819863265355957	3.2984952828876124	103.11002260738508	14.641217221137252	334.4498869630746
43.nii.gz	160.0	234.0	224394875.0	2.2295519900904273	42.0	2.67047898322814	291.0	193.19439252336448	23.30019771476667	189.0	120.0	171.0	17.310372317594318	195.26896902319498	0.48032089336718325	1141392851.904768	0.24202594473948064	805.8969609096466	19.824935705596225	46.535551788080554	3.2774313307907446	4.094766198210321	1.6606832826364686	0.43133777393680184	0.9300912983934094	1.643677448800884	0.6914624002200943	0.6377672898073468	0.6067921569511181	0.9760419845248539	0.9042895451153634	-0.1270188495076994	0.5270670754443018	0.46124758259084386	4.383464776202302	0.07119821628922428	4.260869098194356	0.45631715138930307	0.13382003275035018	8.766929552404603	2.9977402158845914	1.4388623702116976	6.096772525396563	446.34409515717925	0.07584436621192511	15.945160636931732	1424.3226847918436	1.3822303294018967	19.34052676295667
44.nii.gz	331.0	560.0	190550624.0	3.7593841660309897	136.0	2.330661378793393	741.0	443.63987138263667	72.39155233437756	440.0	229.0	512.0	55.16923499245099	451.92291785992785	0.20805682843909326	2893988010.877281	0.07961846732124125	7417.988206628687	96.10734847216219	1766.7446164443825	10.320972222016895	25.69776020439498	17.530150801346334	0.18007999258114002	3.217394210031609	3.145572050618843	6.735903090194233	0.36406115931150196	0.2763777394551166	0.9647515956641677	0.8768370261624334	-0.08275437588890629	0.6539731124006274	0.27632958510952343	9.69841148682004	0.008836380093720361	7.112742631209081	0.3785893134205081	0.020875243886226955	19.396822973640084	4.313312047219484	10.806977751435332	6.201231428642604	174.03965702036442	0.18653768169385254	3.2882023782035157	74.28403001071811	11.94234504973641	97.97642015005358
45.nii.gz	254.0	315.0	140384905.0	1.9825854023837082	30.0	3.441543820779203	366.0	280.43735891647856	18.829834801705996	277.0	208.0	158.0	13.009777489889883	281.4675594456953	0.6181371257345198	2132095594.070837	0.303513011531269	578.8747442662128	16.101533822767426	22.796542308028084	1.806063631454882	2.8174624200918617	1.4937134886416739	0.31304637475074654	0.8877070264054824	1.6489195946165682	0.6765713863866698	0.6423075329214455	0.6158151877618453	0.972239603998153	0.8969335972474097	-0.06244848127176423	0.41906064580453184	0.49107468377506575	3.970023184601407	0.08776772140617638	3.978527856117423	0.33699672978430095	0.15492475308189313	7.940046369202813	2.7503135384257833	1.0777939771833835	5.481020250294734	158.13092550790068	0.08923867127985366	10.513652298865216	537.8250564334086	0.9939095231058502	14.925507900677202
46.nii.gz	212.0	361.0	3218689.0	2.900849998079852	81.0	2.329427262970824	397.0	274.4634146341463	48.12611540749553	253.0	196.0	201.0	36.997245179063356	280.18674086419145	0.699394071607054	45132375.76875439	0.15526472337894112	3174.443783462225	20.98025815917062	180.82421582627333	6.267364655689535	7.144610786386311	10.992511158161026	-0.26440593320960665	2.6121047387625635	2.26755749776237	3.4907329479085885	0.40697173058721003	0.3209400549849078	0.8973631094232938	0.7979899209779889	-0.4728652512232536	0.945914729697604	0.2810283519422375	4.67287453925385	0.07418151897273119	4.032264142790904	0.8378082163917514	0.13674326704830686	9.3457490785077	2.6890209487001613	4.534280486136835	4.326706577630506	9.292682926829269	0.22665080309339677	2.1856038072575847	6.365853658536586	5.2254610350981565	25.365853658536587
47.nii.gz	289.3	510.7	9886634.0	3.498024962393752	117.0	2.7136042956435165	611.0	383.46875	71.025390625	367.0	261.0	350.0	51.0968	393.03772878694485	0.7217335663424145	150153285.6966226	0.10693359375	7430.3740234375	30.66268492930049	1210.6060802658699	34.71333682465	18.343583708804577	21.582522498499806	-0.15032265448711202	3.536277310851674	2.7432676948129044	7.954667713882258	0.3590396350113804	0.27526839150192195	0.9246926130464936	0.8286921763535815	-0.49760163540934305	0.9752125129651847	0.2705524894358976	5.506332286924335	0.04838633864800847	4.840508333523662	0.8691044426315775	0.08221474122449877	11.01266457384867	3.1733507436238195	9.981526551826096	4.621268266288624	18.25	0.28515625	1.2724609375	6.84375	11.933349609375	46.265625
48.nii.gz	294.0	486.0	1735859525.0	3.5373176356072737	108.0	2.9886896983166555	633.0	381.5414383859466	59.96932059284926	372.0	14.0	619.0	44.164099572569675	388.53240952984305	0.305545499451469	26363370260.687954	0.09789028641737099	5383.564049448569	259.5567329875655	1649.986159927124	21.54380330610368	23.838582878607323	10.477145613349304	0.3893236344153602	2.403164999531521	2.810603771190855	4.419698119417723	0.4318896644347129	0.3557402335681423	0.9854440912205557	0.9202702020769983	-0.06777495898767244	0.5354872891538022	0.34105257214873147	16.006697573245194	0.012020285974133578	6.842117936679596	0.43893957205713485	0.026060691329059193	32.01339514649039	4.29815791315893	8.578932122989157	6.6561160993574315	1449.165405687451	0.126025341828633	6.508607678396941	1125.640403513349	8.68956144592586	257.6781459257327
49.nii.gz	481.6	680.0	230421587.0	3.6546388855502627	109.0	2.9151005193836013	839.0	578.3382570162481	61.3689074878526	576.0	385.0	454.0	43.132841328413285	583.401105017211	0.17817256426752412	1102142648.0015783	0.09227650879608316	5881.709806710901	79.44183671780449	2210.4425316311676	6.021566467284681	26.383976010384174	12.668705349633775	0.359551515693741	2.7499044901533294	2.838086949111889	4.481017110565715	0.39389834870374685	0.3083386594412266	0.9683155580025009	0.8822952506086044	-0.20585311988891208	0.8766399838797023	0.29708517263175166	8.713977148576266	0.014071965257037602	6.507025127504649	0.5997470758553864	0.035919516916189	17.427954297152528	4.2410025959240505	9.763170340004486	5.797874365990206	151.91875923190545	0.22439993978124884	1.981114003259667	62.4711964549483	9.542830586761912	84.49187592319055
5.nii.gz	255.0	370.0	24629740.0	2.775232500859486	60.0	2.8281435788570084	438.0	305.34362934362935	35.128963491897856	298.0	216.0	222.0	25.595763616945536	308.37561712223817	0.5729003830755361	374064017.7009344	0.16819963924211026	1860.7892547815327	21.56691023095525	177.96545228167068	13.529593562538697	8.224243906361885	3.1800488597698977	0.41791853006630536	1.4269718968934777	1.9687674190957059	1.0796484160751914	0.5122902572066109	0.4543966553922513	0.9705521329256358	0.8825274035179158	-0.21901020140070576	0.829545526652348	0.4681466844521973	4.492437294549989	0.04688893701485815	4.803328935646115	0.6172594804422646	0.09809866954780708	8.984874589099977	3.1780169988943805	2.8510731915329455	5.084226156885455	48.22007722007722	0.18617790432462247	2.6832933319419805	43.56370656370656	3.0698111238651777	25.44015444015444
50.nii.gz	276.0	390.0	1108766323.0	2.9864027820233163	56.0	9.041168994284435	742.0	329.6530879098773	37.86554352804099	323.0	29.0	713.0	23.887347040305443	333.9512964742277	1.032738306015204	16839381393.099236	0.1628030992551002	2852.310048300258	163.96784203308232	1319.81879444174	49.632136338941145	10.998168459014524	6.11149357550161	0.27231530006940774	1.7139636135945402	2.448826414332517	3.082251923815853	0.5154229355031259	0.45757388997453596	0.9930679306644626	0.9470550970397444	-0.053785739436552724	0.4454140246210067	0.40811548592920815	12.757198131599763	0.034176326700232934	5.664097039741564	0.489335520715171	0.08379830203144782	25.514396263199536	3.581994816620688	4.2774155086290335	6.444247859904241	862.4976865821766	0.08675293568519178	14.578700215018987	1618.5884127942063	4.656667654492212	166.14242607121304
51.nii.gz	313.0	502.0	327711276.0	3.455437930433961	85.0	4.151327066502541	708.0	396.50943396226415	56.19042176462874	387.0	242.0	466.0	36.90646826904225	403.3814840178721	1.0342356694839168	4977115355.846056	0.11080431024536291	5496.890427385659	60.83626679061498	2453.4261079161406	127.37075194885477	24.055045810705696	10.78572522459005	0.3772797316744484	2.3900271938063034	2.8293106316063614	4.901633705118006	0.43573565825233473	0.36101814081967515	0.9758661417721373	0.9012399980164306	-0.08183534222729529	0.6318221511078842	0.3495718111787985	7.583238818077789	0.016437284360763436	6.597354800210703	0.5059051894121686	0.042501958871182036	15.166477636155586	4.131190964375957	8.710192758823935	6.339871818361676	285.37636544190667	0.14169630856102614	6.483291241350271	223.15988083416087	8.920870687708383	63.65441906653426
52.nii.gz	273.0	496.0	599255072.0	3.674846411872452	122.5	2.8807030714082704	670.0	368.18897637795277	70.76118115872595	349.0	161.0	509.0	51.730340498457366	378.13513193100323	0.7438766186440171	9101185120.138115	0.09143253364559992	7423.055674232561	101.39083416608418	3300.8549378147663	107.35462527912836	34.50339414385389	16.159947495054038	0.3685473050392854	3.0098185677830473	3.0699091890682104	6.4662578133627395	0.38782039124788165	0.3063375186976595	0.9674458470705687	0.8844080636359704	-0.06848168405682996	0.5446840038991169	0.30462249221661647	9.837735401179028	0.009166891433740994	7.245393378237283	0.38554666951921984	0.023250567939472312	19.675470802358056	4.504381538773545	12.665835409726977	6.338479723087088	725.1627296587926	0.17302856827935878	3.4611222500681915	383.1937485087091	11.976700934118123	97.456454306848
53.nii.gz	140.7	186.9	1535927.0	1.6780472548682974	32.5	2.0558252590355695	201.0	161.67241379310346	15.995243757431632	156.5	132.0	69.0	12.217391304347826	162.73137374212754	0.47337001654004746	8058601.954548275	0.32461355529131986	343.5306183115339	4.07703616641492	3.5984338447369115	-0.058500139979330804	1.1821448277410627	1.7292840008580808	-0.20017153804401222	1.065503901221798	1.4184581866519534	0.5278840070072656	0.5773124551354196	0.5336260593527291	0.9101349098792253	0.8089605818357379	-0.214600739989595	0.6048866455819761	0.4900381943819313	2.0460992181454025	0.1633195741364249	2.799097193323031	0.495630888951588	0.2281120882032379	4.092198436290805	1.883977166796589	0.7278572071497856	4.066047212508649	7.931034482758621	0.1367419738406659	5.42449464922711	18.82758620689655	0.7229488703923901	4.586206896551724
54.nii.gz	317.0	505.9999999999999	93818593.0	3.3625719217945624	109.5	2.6231325869796556	629.0	393.1396933560477	60.644062582530644	373.0	252.0	377.0	45.02148836328722	399.7839983230468	0.7313546625369411	1424869478.5617785	0.11702445664003436	5268.426823074623	50.5918976252963	1222.129667589064	30.973233454001736	22.82444182907976	14.83831593429921	0.21682232593357817	2.9721495095131614	3.0365494122627386	5.775343449384635	0.38723397862932024	0.3040103631227773	0.9500832993543307	0.8564660363817125	-0.09073927678373514	0.6779762763210042	0.28908758341390817	6.970479136815604	0.012815217661164046	6.656914201775603	0.3796758249411909	0.04319519834045771	13.940958273631209	4.168355200280657	9.415689440844744	5.659343270032201	116.22998296422487	0.1980067852882877	2.4892140616248124	68.69335604770016	8.525851135766711	47.52981260647359
55.nii.gz	283.0	386.8	46532808.0	2.787147301368516	70.0	3.5499723908995033	503.0	336.82382133995037	37.01591660560683	335.0	240.0	263.0	27.906870876895184	339.80292054939105	0.5631665307083531	706717071.4242868	0.16615458502915476	2015.7381918489739	26.60141092017737	213.99201327863935	9.640970148815077	6.761120412784302	6.351889710392768	0.03554831035556872	1.991853877976036	2.3801806763895055	2.0232862102929365	0.45408178588146747	0.3779394677621035	0.9603909339085092	0.8676309484903402	-0.13901529423744832	0.7231398610582845	0.3586383185669385	5.146173217398437	0.03798496978985733	5.174029233643712	0.5192092073156436	0.0782835539031384	10.292346434796874	3.218761468183805	3.278252530794267	5.364048729832326	60.83622828784119	0.15095838284824117	4.297532772198585	66.96029776674938	3.302723371241741	28.327543424317618
56.nii.gz	235.0	445.0	156482362.0	3.515035753870581	124.0	2.387263976571732	552.0	325.2005730659026	67.00007799607556	309.0	167.0	385.0	51.19669961734693	334.80349837104444	0.6042226993286813	2194192205.9740233	0.10066009310268388	6337.96979909853	73.05137584369307	1870.4263269580956	51.015116734990656	27.9028568245664	14.399816867379023	0.33070213152641004	2.9279070323192022	2.9513707680679713	5.016576419232144	0.38658580591453945	0.3027248002385623	0.9564283693845164	0.8646964220095743	-0.08545248256667423	0.6008559730943593	0.29448239741630433	8.344231276782898	0.010578765145834591	6.920181238371068	0.4048864046233242	0.02810440473172528	16.68846255356579	4.337225581630254	10.575668422986356	6.15550394132015	236.7535816618911	0.16959425620479307	3.3835888046896163	140.5214899713467	10.124617203471237	66.7836676217765
57.nii.gz	201.0	264.0	1596279139.0	2.054712394231481	35.0	3.806509391400682	319.0	231.95170580416482	19.817504700092208	232.0	66.0	253.0	14.677238635717051	233.24748162148447	-0.16018776090557932	4748101075.646573	0.27670430418389547	602.7938573029038	63.529215160446014	28.15326877153752	-1.0107543948492603	2.741525316543186	1.1778521977512544	0.39329052370251233	0.7034986047172722	1.4681323091257308	0.6069969158687513	0.71196446675296	0.6933109236385732	0.9907271965864524	0.944216780459689	-0.1534685713946966	0.49641066658266736	0.4168719344719596	7.945772000746562	0.1129179260799287	3.714016120226849	0.4328912639507939	0.21621179790395695	15.891544001493124	2.6903699500124585	0.9798443785736102	6.208465207361276	1702.1047339899799	0.05801113574826965	30.15931662345426	8118.780989059677	1.0371153040567125	61.8953000920214
58.nii.gz	298.0	438.0	1656829496.0	3.1579894419698062	74.0	3.0068706237617433	593.0	366.57441166721907	43.34052291681795	365.0	118.0	475.0	30.871100063009997	370.5281926268533	0.19039036810708154	25163101525.67041	0.12894388433502826	2914.3422421546934	129.73821875398772	427.1910125336693	9.17748641228779	11.70950967231329	6.3889670877581	0.29303841284896975	1.890575521851565	2.5196777435883226	2.702837247075668	0.47805292884601847	0.41064001442884385	0.984942084385428	0.9185972412145005	-0.04583206389807865	0.4185860817341631	0.38835007905179125	11.331718977785407	0.02041424488553204	6.10919740152877	0.35072967155149976	0.04373589620839956	22.66343795557082	3.803829084372801	4.524619190017849	6.49316603134259	1259.2078223400729	0.10434270983925033	8.876373679192124	1556.094796155121	4.741885715505188	129.8505966191581
59.nii.gz	152.3	216.70000000000002	5547938.0	1.988614312102127	37.25	2.524510033298583	246.0	182.15853658536585	21.356930398572274	175.0	135.0	111.0	15.71905325443787	183.92631743147155	0.5735553990772135	33200861.713158127	0.2926085663295657	647.1577929803689	7.30730011930065	10.249117959083645	0.8335589134365448	1.5558216252829633	1.3535440328359098	-0.09245795898974223	0.8862971461985623	1.4291158971603997	0.5072989618645255	0.6297526613756037	0.6035761155644536	0.9523292045894729	0.8630535029369857	-0.2139504303121099	0.6957609083377305	0.5244256719090918	2.6821097220084202	0.1604726729370657	3.0198085799757832	0.5835578678112515	0.23253599493142202	5.3642194440168405	1.94156805423593	0.7273414145297182	4.805210031211877	20.378048780487806	0.12425639500297442	5.112730517549077	47.98780487804878	1.091165972635336	8.890243902439025
6.nii.gz	297.0	445.0	77386618.0	3.191994818092887	77.0	5.220394779384932	650.0	359.08777969018934	49.631924304051715	343.0	254.0	396.0	32.9326392032594	364.9596634397257	1.377064615440703	1175308845.7408311	0.13667751902619082	4251.522415207918	25.80327490939445	1429.3200858079335	87.25837112168584	19.279421062116477	11.000491820551872	0.26293352171377704	2.4291242113919216	2.8051868633431765	4.952544118450959	0.4303522011546886	0.35361166416940676	0.9670844039232006	0.8853151803100482	-0.1487921801472179	0.7824758856345243	0.3404510073373968	4.865339603961212	0.02379017646761515	5.954472530963022	0.5040009834554094	0.06991695024159474	9.73067920792242	3.8454337117439916	7.569978220667086	5.411712384738029	117.74354561101549	0.20265670501035368	3.018589232760893	79.40963855421687	6.872298636394607	30.698795180722893
60.nii.gz	136.0	254.39999999999998	15972296.0	2.4536503339393967	82.0	2.0266092451045092	310.0	182.65924276169264	41.342453658463995	165.0	129.0	181.0	33.92237721681267	188.60817139312485	0.6425988027756375	83802398.37036133	0.22636296446942228	2208.643349983383	6.018719765347261	113.71204676821631	7.164435781719192	5.912024069696979	4.26570258128229	-0.00523338371068883	1.4358403293852124	2.1430091209001354	1.8794749996008977	0.5871088724681667	0.5319383706770373	0.9449242043088707	0.8671165542370489	-0.19150953854958688	0.6964322060532007	0.30267467613286136	2.3080132291590796	0.11747263297701542	3.7091681406299957	0.5550940004071487	0.26869123312992726	4.616026458318159	2.7195011885981657	2.5444316627448176	5.483399974475167	48.46102449888642	0.10793101224696305	15.64592437537512	101.6369710467706	3.612789619099112	11.487750556792873
61.nii.gz	321.0	512.5	246895267.0	3.548847297101125	109.75	3.166598631969952	600.0	409.5462833099579	60.07469672619692	405.0	49.0	551.0	44.03421927722627	416.09894965576194	0.028778113191656202	3749722397.342269	0.09527626586200182	5410.17773162801	279.79505789023943	1701.7306296866022	-16.00858970404855	23.868850802790426	11.08618937978769	0.36655557530784466	2.5105494140123192	2.828038471419125	4.472115628747894	0.4157811458556084	0.335406093456689	0.9821364090331669	0.910909905829998	-0.08678589445161294	0.631713918640562	0.32815105028611463	16.628943803057588	0.011394799764381727	6.781342400734841	0.4485947800903164	0.02305710937585744	33.25788760611518	4.2794316259225225	8.73876004564453	6.261091790538103	230.82608695652175	0.16186962619671932	3.9783169312054825	135.86395511921458	8.823734334705696	261.7363253856943
62.nii.gz	311.0	474.0	151803029.0	3.2028001388420444	89.0	3.6144995046701394	606.0	379.38318670576734	53.73061807174001	359.0	213.0	393.0	37.911590238167996	385.21430097221116	1.0442232839449799	2305508340.070519	0.13603540847888593	4458.455318486159	72.32844295303059	1593.735011631247	84.95044852473515	21.74397064498168	10.864564067843913	0.3406584125789818	2.4452285557633733	2.845978230478501	4.653989661514127	0.4339183429800683	0.3586093909454854	0.9668276683530822	0.884448623580268	-0.08913053653891231	0.6500040977128461	0.33434252667344755	8.341236058389482	0.01755100316241094	6.4394071784315	0.4570688431872692	0.05173591898408463	16.682472116778964	4.092926143173927	8.152133678206399	5.90735268642746	159.7644183773216	0.15617245198174154	3.9857548142478616	139.1642228739003	7.165469853200437	66.2434017595308
63.nii.gz	210.2	316.80000000000007	47858956.0	2.6602423357862945	52.5	4.925464287431496	470.0	257.2091038406828	33.9767385863066	246.0	183.0	287.0	22.717371894471615	260.91794407813927	1.2131201889390995	671077021.6185852	0.1978090241173269	1921.6504434358742	18.62268118829506	336.72172224836527	24.062548688517477	8.33317529038005	5.829470073571036	0.18324040552320112	1.8042036188795538	2.4273161422461786	2.404781452416391	0.4926925809323302	0.42732637829175135	0.9643208510653133	0.8800390279488894	-0.09649273084436126	0.6300670698552681	0.38421719698091644	4.239959689940903	0.037841019107325874	5.2905274546514205	0.45113732797140177	0.09465064732797476	8.479919379881807	3.3882704429958346	3.5406613409877723	5.445904977577449	104.37411095305832	0.14846957461316973	5.1348437604333395	139.0597439544808	3.09548794133656	17.715504978662874
64.nii.gz	185.0	265.0	1830521701.0	2.3357672474682327	39.0	3.481758078202036	335.0	221.52558635394456	24.410702876349063	217.0	58.0	277.0	16.884826239286863	223.6936820805773	0.46391364468570195	5444852991.67774	0.23695357375243986	965.2779933074381	56.0835357691708	73.35734338447618	5.2587052968543055	4.368992125395469	1.8118050721874233	0.4085018672537769	0.8986533164633292	1.6874896573804592	0.8751566072317922	0.6652605864233345	0.6364847480773133	0.9880912516800395	0.9355053500711245	-0.15102800652220327	0.5091918694843828	0.4164249881608999	7.446085922808413	0.08781270391837767	4.237613582566157	0.4570635267493695	0.20586919488685246	14.892171845616827	2.984599277471716	1.545199299395723	6.430115146289147	2155.866874419113	0.058932449686160224	29.18848072287371	8668.235635011755	1.6129413493452327	56.22828166858017
65.nii.gz	201.7	349.60000000000014	41166704.0	2.903819287217206	55.25	5.853084514493585	538.0	251.86513157894737	47.3369546398892	230.5	150.0	388.0	26.666057003505564	260.2083679224058	1.7111002999853289	577238228.4521115	0.19936482860110802	4272.350231561633	31.7346834276857	2264.422540098321	124.9997841014397	25.719810322130254	11.014806498396375	0.40768989128548533	2.3556438707821337	2.8002215919355686	5.183155735765772	0.46780451556657643	0.40087592613061396	0.9628108397428522	0.8843182877004055	-0.19499476169915267	0.8388527275229388	0.33408811800819394	5.278441520764332	0.03382615805566141	5.83971829703577	0.5980134852568958	0.11800040002081688	10.556883041528666	3.9893260942132107	9.183654205131658	5.322077599997466	100.33552631578948	0.1650255367036011	3.9812911184210527	121.21381578947368	6.769279670186981	27.78125
66.nii.gz	557.0	923.0	4423306519.0	4.568679706533652	203.0	4.6120591337515755	1617.0	748.3779475694902	118.33249179268358	751.0	342.0	1275.0	83.84458417574777	763.3505485289193	0.5945870000307131	21157388442.130413	0.04899993459240893	22634.50753107932	355.5743368357401	45407.59320018614	508.98069951825704	100.54740656203981	32.77563446340497	0.49984852046170236	4.093791847825016	3.4520142425612366	14.088664589852872	0.341898839466579	0.25746326164731514	0.9885849365457383	0.931264564644361	-0.1167269148387562	0.7059492245884855	0.2554854737173622	18.39880878029968	0.004272033814207347	8.493264583967843	0.5464291966086279	0.011421383522402715	36.7976175605994	5.308000480467698	33.330760256361195	7.194088258079722	1291.881306810697	0.17018591843112857	3.973968646457324	371.95850349097617	36.33141549159619	341.19285996574894
67.nii.gz	320.2	652.7	55333229.0	3.849799904255427	162.25	2.872070239187108	779.0	440.594696969697	101.82323232323233	391.5	295.0	484.0	71.71396825396825	457.81608140599366	1.0293205602110864	840373177.973043	0.08855601469237834	15471.877396120293	77.40773847604227	8985.89953473786	147.0645290399427	62.10097493780685	53.31186948699501	0.09272993782839195	5.383941083378242	3.5563302510595185	21.331361682465836	0.31905479826568856	0.2439098785503816	0.909462831431468	0.8215044952349028	-0.3982043762061115	0.9732702828007047	0.2360025749674376	8.65777996710557	0.014649682320726443	6.386856390747793	0.797137208340251	0.03695001646486861	17.31555993421114	4.39090770257254	28.85321110620047	5.724628373772864	64.04545454545455	0.24259641873278237	1.7561409550045912	23.37878787878788	24.914127066115697	76.32954545454545
68.nii.gz	281.3	388.7	38571470.0	2.747575139065267	55.75	4.795494957027565	528.0	326.99435028248587	34.81837913754029	317.0	221.0	307.0	23.27659574468085	330.0893133717902	1.1625361450282863	585804407.5384891	0.1816527817676913	2033.6496855948162	35.94134888555903	198.94319152221226	9.917961522568406	8.060343506021962	7.544864934453212	0.0417551293240847	2.038535667142806	2.564193622490595	3.3191445545981013	0.46077312563713346	0.39134994944488416	0.9663106240454987	0.8831550103547584	-0.1120791690985415	0.6799175240481108	0.38866618147853305	5.982644114739349	0.031273883247739616	5.370668243134536	0.41613881410446496	0.06491895732898424	11.965288229478698	3.4213764120119725	3.901302110118794	4.8973292996523865	80.42372881355932	0.22718567461457437	2.214657346228734	64.30508474576271	3.373232468320087	34.53107344632768
69.nii.gz	197.3	399.5	2325250.0	3.0697738350294745	98.75	3.157086509308968	522.0	300.0833333333333	67.84027777777777	286.0	188.0	334.0	47.111111111111114	311.2642232359297	0.7291785724060666	35314729.38555479	0.13541666666666666	6835.4097222222235	35.306221719457014	1411.6296926115272	14.896761685554399	20.564331248336444	24.92160633484163	-0.08382779227960424	3.9614253393665164	2.752257055730479	8.83300551790504	0.3077540433422787	0.20407857589240366	0.9053414103298935	0.7994038586003394	-0.5310433588229743	0.9764605816633039	0.17688777950093107	6.03093891402715	0.05247061894719601	4.370667140616277	0.8910051124833596	0.07816742081447964	12.0618778280543	2.916240896115758	11.371484395794514	3.8035088547976734	12.333333333333334	0.5138888888888888	0.4097222222222222	3.25	11.164930555555555	40.958333333333336
7.nii.gz	308.4	510.70000000000005	6147481.0	3.2339979078388237	117.75	2.0569972359863486	550.0	395.2894736842105	63.778393351800545	382.0	305.0	245.0	50.2	402.2136444596002	0.46692059187751556	93364828.1143105	0.12326869806094182	5522.047783933519	30.465014367816092	1305.0668006743201	30.73833298568148	25.01007528653059	10.243318965517243	0.4299679013448767	2.57191091954023	2.6187390062223903	3.4092721751552384	0.3910515587940157	0.2955502689881864	0.9306284413863469	0.825348307746963	-0.4088269555807834	0.9666079335748412	0.2602065773800474	5.173742816091956	0.026915223692033266	5.347031717688731	0.7443800348467914	0.05251436781609195	10.347485632183908	3.72761665544109	8.813348563011957	3.9450386975402396	14.631578947368421	0.3850415512465374	0.48199445983379496	4.684210526315789	8.822714681440441	28.36842105263158
70.nii.gz	166.0	231.89999999999998	35121598.0	2.2190129737392503	30.0	5.409524798689751	334.0	194.1140350877193	20.939000461680514	192.0	72.0	262.0	13.086700110484038	196.2409848191937	0.4237849022543997	492473653.2676003	0.27657788935056943	830.2655047706988	39.647790011596875	53.92487267712218	1.3236657452102727	3.2519453433330345	2.6958985328578486	0.08152882636535759	1.166494343123754	1.9891440822521997	1.2807822570446965	0.5955068695801331	0.5552695813689141	0.9825725095820457	0.9178574474617852	-0.07508983162232725	0.5070827041203323	0.44713227804072747	6.285574182545411	0.08027651222569454	4.334013423214143	0.3489824994590185	0.1951860869183006	12.571148365090819	2.799079502520175	1.4869609690477208	5.4202526735886725	94.18859649122807	0.10327696983687289	9.699426746691291	252.2390350877193	1.4346673976608186	41.01973684210526
71.nii.gz	204.0	301.0	11086302.0	2.502552370550665	59.0	4.258425189897819	418.0	244.0	33.48066298342541	230.0	193.0	225.0	24.61307788421491	247.48795383375264	1.1789450607182148	155451800.69517407	0.22706877079454232	1714.2872928176796	14.439321817374541	174.6561140675867	14.739122154689444	7.092694778108471	4.495875519631415	0.21698749338317652	1.4987783464131803	2.2138339980268005	2.138487197702487	0.5461867405036436	0.4942478877056449	0.9620103791279798	0.8826220855887151	-0.16285476529615683	0.7469029049859824	0.41500435782988043	3.711030802241053	0.05320535961823902	4.7341728699202426	0.5264729734512151	0.1265366486972656	7.422061604482109	3.2066546464126224	2.897142574434972	5.112981778766721	22.138121546961326	0.12231006379536644	6.206465004120752	41.09944751381215	2.812490461219132	13.61878453038674
72.nii.gz	185.5	253.0	1230080.0	2.0066281790138696	38.75	2.6176994218403897	281.0	215.84615384615384	22.4378698224852	210.0	176.0	105.0	15.684999999999999	217.51038878814325	0.6042816983836788	17248140.533100367	0.2751479289940828	721.2071005917161	5.739912280701755	20.544154465654188	1.755021793480315	2.8482979378270237	1.8552631578947367	0.21936178403827694	1.0469298245614034	1.654199404830698	0.7309133579562942	0.5951388888888889	0.5573684210526315	0.9372490165967265	0.8436064118629907	-0.263221137339897	0.8046502730403868	0.4918676900584794	2.342543859649123	0.1035940866420437	3.562471555338511	0.579234249364988	0.17653508771929827	4.685087719298245	2.466334380986145	1.1758902739304402	3.286790198827109	8.23076923076923	0.3165680473372781	0.7751479289940828	7.153846153846154	1.2071005917159763	5.846153846153846
73.nii.gz	285.0	449.5	9732471.0	3.0538725754531906	79.25	2.628010113760341	511.0	352.5131578947368	51.06855955678669	335.5	274.0	237.0	37.4840096748186	357.85308290885024	0.7862132147320987	147811861.54526567	0.14265927977839332	3793.302458448754	20.874389952153106	315.5049064821917	18.306081159094187	8.888864494121616	9.58073750810593	-0.04676655816636418	2.4972564277827436	1.9774999404679565	2.507509226812448	0.3862603560808448	0.29978498076611915	0.9337321982374303	0.8290539624268606	-0.5043896702140156	0.9436546953361478	0.34819443546915346	4.534947990605885	0.09228333712198283	3.9298048030688566	0.8348815970601547	0.13191492717808506	9.06989598121177	2.536538028248449	4.6174005005568866	4.322418349922033	27.44736842105263	0.36114958448753465	0.8247922437673131	10.842105263157896	6.123788088642659	27.69736842105263
74.nii.gz	172.0	334.5	12311902.0	3.1741636712363595	103.5	2.0434580637267663	403.0	249.94623655913978	52.3423517169615	245.0	157.0	246.0	41.197243367415886	257.2800449031684	0.28018470312198407	98799208.50673878	0.11827956989247311	3719.900335298879	24.841218088549308	375.7489805718839	-5.986523011490477	11.80247615509687	14.245146858630656	-0.046392961904956925	3.0671738408298808	2.7726796379905787	3.757448881332046	0.35267150314134454	0.25896805408908885	0.9072443583825195	0.8002490513962007	-0.20686269231488816	0.8525902126325854	0.26922570316434835	5.04116534135076	0.020885824361165536	5.815371040627723	0.5991465985700485	0.042323672637476044	10.082330682701517	3.558382499735877	6.511905753431881	5.164651374789876	42.806451612903224	0.230142212972598	2.0050872933287085	22.0	6.077928084171581	26.27956989247312
75.nii.gz	239.0	432.0	28627136.0	3.4059749306572207	126.5	2.304146187146619	555.0	329.48207171314743	63.02055522928208	324.0	205.0	350.0	49.138486671121996	337.7163523748215	0.4468190158825603	401408977.1131155	0.10277614641037444	5493.899080966969	44.30070785324646	1014.072156525114	1.509307687185274	20.207026358072522	14.355429679353215	0.1693322249757831	2.9377802310869185	2.981839513104002	5.564876950114761	0.38294122299142247	0.2984601312991072	0.9458739713811545	0.850010647986607	-0.15524522643214944	0.8035446828643255	0.2958210840093091	6.5425735358449995	0.014898696926715584	6.303380212662707	0.4664589863531336	0.033073514475795644	13.08514707169	4.010793097284133	8.640614009356435	5.382548160391725	56.55378486055777	0.22531388390660465	1.7222266313233123	25.796812749003983	8.698592085839907	41.33864541832669
76.nii.gz	280.0	438.0	576704134.0	3.278127466683389	86.0	3.0502273015772863	579.0	351.0576838397182	49.369346736104205	343.0	57.0	522.0	35.66528435469971	356.330475471703	0.45176437676639386	8758683516.606016	0.11896927177644881	3729.910366982386	166.1153178200441	749.2335096662312	23.55229420208989	15.947377414931086	8.4948625081981	0.30524280602916776	2.2067009842667864	2.7000778630633775	3.4755278081449634	0.44253354088892216	0.36695686544114486	0.9835037192215021	0.9140425820351414	-0.050245602128979786	0.47447027939695363	0.35341497064091143	12.816024783405071	0.016016103146268272	6.435125767586277	0.3437133811620046	0.03474503118147022	25.63204956681013	3.9963347480591285	6.1105599807822975	6.258464434968426	625.9669749009247	0.13781747575978087	5.510768809570483	540.3584324086305	6.055824002640069	163.9669749009247
77.nii.gz	256.0	361.0	66437814.0	2.7345584362759046	65.0	2.5831161103820848	456.0	309.1508052708638	34.554684033278384	310.0	223.0	233.0	26.41963636363636	311.88703045452115	0.28562478131072677	1009024799.0852902	0.16746589951745916	1699.2993661158139	26.196425544253753	107.66067917559296	0.045812306406323375	6.191047880690222	5.035375908438955	0.10850128944062323	1.740538117441255	2.31592832675898	1.8428179002538911	0.4839275110895149	0.4161210520954607	0.962909587701032	0.8733565807962009	-0.06363709343081851	0.4996534249989668	0.39984893970309876	5.089171858220254	0.03212547688449299	5.304866596237476	0.3350934941168739	0.06431306769636426	10.178343716440509	3.3070848733817826	2.806605947282295	5.569766109603229	92.16251830161055	0.134937801320074	5.357511109586721	114.3792093704246	2.8263688961583235	26.783308931185946
78.nii.gz	204.0	355.6	32330928.0	3.074727024245853	80.5	2.7902928262439364	427.0	266.4597701149425	47.55798652397939	253.0	173.0	254.0	34.79257148956084	272.624232990747	0.7906792112662865	434257597.11035067	0.13982824679614217	3323.1633240850833	33.431310464698285	501.08924199312776	24.43614077832621	13.543332498325734	9.902964757556934	0.16229400025322224	2.463533547979096	2.6816570344998647	3.3061104324385884	0.4121751146262448	0.3296383134824496	0.9420389099802631	0.8438478750847099	-0.11045524223404803	0.6888320555608646	0.32292771264268433	5.700184209757124	0.02072853188156741	6.016176598866513	0.4438338799366841	0.048743695799916525	11.40036841951425	3.7683706249847715	5.861574313970667	5.568718776902484	74.9264367816092	0.17224468225657286	3.2094807768529527	60.82528735632184	5.46436253137799	32.48045977011494
79.nii.gz	526.5	657.0	31240856.0	2.885246038028389	57.75	2.741135769056754	700.0	600.8837209302326	37.28718226068146	603.5	490.0	210.0	25.250000000000007	602.7153286932898	-0.43167182422150097	149430195.07523337	0.15657111952406708	2204.521362898864	28.143056622735305	304.8962173009101	-4.727091473175703	10.641721747762272	8.472488611308112	0.2205503692145353	2.3183053633849364	2.0671852699500564	2.0018784801237066	0.41107091306003835	0.3318933561956221	0.930050835645055	0.827420275147519	-0.5145882596072392	0.9544972058363014	0.37476184618308744	5.2318963092709065	0.06036579805071669	4.364330517594145	0.9063983636723131	0.102474163460767	10.463792618541813	2.9547915253729276	4.778552589767596	4.612457348662764	19.627906976744185	0.2282314764737696	1.5511087074094105	13.465116279069768	3.711736073553272	34.604651162790695
8.nii.gz	286.0	444.0	943999980.0	3.355837150924678	92.0	3.6116157382020093	573.0	357.8647437692523	51.59949289686256	353.0	27.0	546.0	37.667431392310064	363.55997896220146	-0.09691777962811099	14337007798.66682	0.11363039845935251	4108.683469963748	198.42567714523219	1157.4717416251779	-10.354855189950333	17.495190896548596	10.189960246263915	0.2663541491603756	2.3903648304613214	2.80623283034637	4.2617937420501075	0.42915056395552004	0.35196176486316144	0.9805344368385946	0.9081784643494477	-0.04620477564176122	0.4392582896867785	0.34165205206472604	14.021314416193285	0.014195795211465558	6.623778838675664	0.3105798848021983	0.028976433788860095	28.042628832386576	4.078234114349038	6.921287785703128	6.34138691550503	966.8345001400168	0.135373074788577	5.023101870516258	811.5483057966956	6.656353284936897	198.08849061887426
80.nii.gz	236.0	394.8000000000002	474825476.0	3.288741947036339	82.0	2.968912755322589	544.0	313.3948102080206	48.086130110470826	310.0	76.0	468.0	34.247760345959776	319.10550646263	0.38885032537529307	6657989840.962891	0.1170855161818191	3612.017189450362	107.67982310285987	657.7469018637227	16.626868102042934	14.749222035549424	6.727372421963678	0.3682080883047807	1.929026176596373	2.5313787993666854	2.8349863632563648	0.4756045379709445	0.4078690262503514	0.9826145181095088	0.9135457952590073	-0.0697406823398785	0.5128236383906294	0.38495914106967744	10.279772565722366	0.01894720309604049	6.238932716702822	0.4020518440386706	0.04512295296577727	20.55954513144473	3.957492781281654	5.369148614378276	6.476710077241391	517.0802058760455	0.11089002913919054	8.171257349701882	545.9697619558224	5.910859252223036	106.95582243191079
81.nii.gz	291.0	442.0	173855485.0	3.3147224267964726	87.25	5.810912385289293	732.0	364.50870253164555	52.03648253485017	356.0	207.0	525.0	35.92629922343289	370.86910947227665	1.2864341503210102	2640430178.4375	0.12025817176734498	4677.302139455815	56.96799799323836	1818.657474297455	77.12830102495084	17.428381403204693	10.266221177043	0.23982346790486397	2.3848052010673206	2.785984171618866	4.404771645131525	0.4277577921629915	0.3497075456684131	0.9805849210617603	0.908421098007049	-0.08119070329264816	0.6189175129762469	0.3415858702806428	7.428045896993693	0.01694149576005577	6.307210405243669	0.4722237210067227	0.03545338429426123	14.856091793987385	3.9459166344858456	6.9236506450619215	5.972937914784892	199.74525316455697	0.15802630788335204	4.984615346098383	152.00632911392404	7.603669283768626	58.03164556962025
82.nii.gz	227.0	348.0	9740720.0	2.6324997785553226	77.0	1.835717767218247	369.0	280.0495867768595	40.09043098149033	270.0	217.0	152.0	33.33700642791552	283.7284232885704	0.44602639299551816	130833860.06666407	0.18052045625298818	2074.04712792842	13.234265357989674	89.33303824309216	1.5120764479277304	5.898693404457628	7.391302830789215	-0.11043878607730723	2.1567473862337696	2.322211002668777	2.1187607002674302	0.44481710343857983	0.3645757536929565	0.8870597178692913	0.7890324962452042	-0.22361896494210334	0.8261706833754215	0.31575518365568533	3.6820008558888153	0.04894273605330476	4.648086784745453	0.60903990865166	0.10541398082726318	7.364001711777631	2.979406791419023	3.3224990588117103	4.990866031774336	17.59504132231405	0.14541356464722355	3.713680759510962	21.84297520661157	3.26535072740933	16.669421487603305
83.nii.gz	210.3	341.70000000000005	17943592.0	2.8699905605045686	72.0	2.4607511881543966	412.0	272.7264957264957	39.67594418876471	268.5	182.0	230.0	29.567117585848077	276.9151803242594	0.37510407496085346	251604556.37890625	0.15147198480531815	2302.2756227628024	24.291457434922904	247.57986032746902	12.840973607796876	9.546916477058916	6.160334982160786	0.2246311971256515	1.9603084054647346	2.4248012684298454	2.1950684212084344	0.4524118806819914	0.37708779664290426	0.9470395184114011	0.8488498913557078	-0.11432198149528752	0.685884937351909	0.3762250819576888	4.840172669245988	0.026400500027413374	5.507795689658343	0.4559635912539278	0.057498833701030656	9.680345338491977	3.529644947961806	3.926812864804926	5.312598267878121	37.794871794871796	0.16151654613193075	2.9848783694937544	35.44444444444444	3.7084520417853755	23.46153846153846
84.nii.gz	329.3	595.4	89362225.0	3.884742314613481	175.0	2.0408301866266356	700.0	459.6806930693069	84.4480198019802	459.5	232.0	468.0	65.98699895837352	470.31226460472385	0.10704035519160557	1357188888.062766	0.07424517204195667	9887.2866569454	107.56064360651673	2588.8419735514185	7.500448174859624	29.834806419132033	27.285654922544552	0.03205597727350489	4.085784024960858	3.3833628135793514	9.494723974728755	0.3230155190889009	0.23168295439782385	0.9422767239578739	0.8445252111930382	-0.1400594128826471	0.8004168032531239	0.21492591425915225	10.338816463729858	0.009035716560898773	7.078292227656184	0.46513614845382956	0.022813622519218514	20.677632927459715	4.308063562955959	14.280115335419143	6.0752961402655945	82.14356435643565	0.203325654347613	2.3966032741888053	29.995049504950494	15.94917164983825	114.37128712871286
85.nii.gz	200.0	322.0	295566967.0	2.9854756631515014	65.0	3.581475538150194	455.0	259.7667218151737	38.43776325163209	257.0	41.0	414.0	26.93350329854498	264.305642583523	0.35329838820100534	4144431625.331032	0.14790758088169942	2378.722938887161	103.24005108477454	405.43285710509633	12.019275555834783	10.370359475328032	5.1521904241669425	0.3361287039564082	1.6866423046929386	2.3803260770738466	2.2068611204455184	0.504021447566259	0.4421889406973858	0.9850261431196541	0.9193531501056668	-0.06342594644470928	0.5053580959754312	0.4067473496641651	10.096243834597177	0.026502119304464705	5.782776661582649	0.3952154274433243	0.05844963082915073	20.192487669194353	3.691474307149314	3.8806374748737436	6.350547205953239	422.7021980619239	0.09990597921577024	9.569122593527945	625.7969747104703	3.89583853428798	102.14511935712598
86.nii.gz	267.0	373.0	70659319.0	2.8520554363357316	55.0	3.9596148699149594	458.0	321.4649776453055	34.42658043136898	322.0	117.0	341.0	23.87546502819628	324.50654732199706	-0.43395062091963077	1073138558.9309499	0.16846311197780747	1964.7674023467428	93.46906940987479	205.7851327469016	-9.73499567843869	7.000924790486099	4.563813047571501	0.1620705173059759	1.6082712507931212	2.274655769882531	1.8574937702812875	0.5118518389238618	0.4509007011871695	0.9810230454987308	0.9092054061244124	-0.10530206911915913	0.625114868718965	0.4093674132291536	9.63537176775979	0.03755926584194468	5.2266168756253215	0.438999973593752	0.07741912983984323	19.270743535519582	3.3116310915229636	2.8911844595143994	5.667562209210765	93.30700447093889	0.13905663855579567	6.1853851603918795	113.0387481371088	3.2095477755246633	91.13859910581222
87.nii.gz	179.0	248.39999999999998	1669908.0	1.9707427190941573	40.0	2.0316462110732423	264.0	210.9189189189189	21.59678597516435	211.0	173.0	91.0	17.1	212.4444601505265	0.3701161175439643	23415414.620916065	0.28707085463842225	645.8582907231555	8.596582778709475	13.469064165820065	0.9705888432867738	2.2551077065065965	1.5720127660172911	0.07054155521060215	0.956726594170033	1.3220818950022815	0.5841888610564724	0.6159001987621896	0.5831653200997091	0.9455509434038021	0.8546035098636907	-0.3493146288937749	0.7714065978704997	0.49659085537667735	2.884078999180809	0.19367004746613065	2.8526930636796877	0.6311311605420239	0.27124226954543695	5.768157998361618	1.9187962572583876	0.956780118130972	3.688786811399474	7.8108108108108105	0.21110299488677867	2.7100073046018993	10.621621621621621	1.0781592403214024	9.756756756756756
88.nii.gz	291.0	434.0	3904993.0	2.8254807980629826	73.0	2.184849338387881	464.0	350.93548387096774	44.50988553590011	343.0	284.0	180.0	34.822399999999995	354.9190275668977	0.5503770134164672	59307085.37710297	0.1529656607700312	2811.8022892819977	12.784163442411524	112.57691038675974	0.03941352358969048	6.29442060553922	9.426017006579666	-0.19567507975301518	2.486436269044965	2.029173266896012	2.637833950516963	0.4042047383799302	0.3134734020346963	0.8883521664600635	0.785012651251421	-0.5420672736280916	0.9556365491969563	0.2733526495882634	3.588033095066343	0.09629087483297144	3.7180404384639725	0.8856355227994998	0.1326835639495486	7.176066190132686	2.4193959218914673	3.9301094030297223	3.6553362295323413	9.193548387096774	0.29656607700312176	0.9906347554630592	4.741935483870968	4.443288241415193	16.806451612903224
89.nii.gz	276.0	422.0	281143827.0	3.0919587866982683	78.0	2.9208726384821944	513.0	337.0195182724253	45.70395332281101	324.0	127.0	386.0	33.11750579364798	341.6929630239207	0.6582287071175755	4269872475.831706	0.13991808865244315	3171.9252834888684	88.75793580300416	591.5374310632764	30.512517608398777	15.138073835052372	7.422242373598366	0.34715660332674037	2.0274461273754314	2.614060887620449	3.1784174783204864	0.46729184812630503	0.3977683170287022	0.9737628362255925	0.8957659668050576	-0.06621881397843186	0.5525571124875566	0.3726153707023948	9.317919241922375	0.02061026449083283	6.149334316259518	0.4233167727043035	0.053234997104003326	18.63583848384475	3.889757052032548	5.640079052162686	6.026827902898519	341.4401993355482	0.1417941027140981	6.061461104182073	336.9227574750831	5.137036980828026	86.0921926910299
9.nii.gz	182.3	310.0	6751478.0	2.848737272491776	78.0	2.6946177492883163	387.0	238.26315789473685	41.79132040627886	227.5	167.0	220.0	31.99975848327497	243.3587706002604	0.6724636136006368	94669102.40918784	0.16035703293321021	2454.158818097876	17.5538727427445	197.0656329808247	7.220369162925166	9.007093643132452	9.32390709223469	-0.014041902504960803	2.39442745589074	2.523873717709117	3.367297553667873	0.4222552535103662	0.34117862834524104	0.924600060540433	0.8246275578461094	-0.31672253844679454	0.890090511662044	0.32002231505396017	4.194462169181922	0.04814365811993153	4.65234250891465	0.7077745397613686	0.10422955793047942	8.388924338363845	3.145596145328212	4.582750183841785	4.6559755721755565	28.56140350877193	0.2505386272699292	1.8639581409664512	18.280701754385966	3.979686057248384	20.403508771929825
90.nii.gz	277.0	514.0	21891838.0	3.4637149286583453	131.0	2.872824061515832	637.0	369.6158940397351	76.48559273716067	336.0	266.0	371.0	59.376032784718085	380.761158211613	0.9410450749006692	332482407.0619705	0.11267049690803035	8363.150475856324	39.126665218245606	2454.8738547392504	80.757895785653	29.328510883518412	23.01931638291076	0.08788481256160008	3.760867790314672	3.106339764318911	7.603500083952117	0.3453920088283354	0.26104512154522386	0.9264608375892431	0.8271913211316622	-0.3186338409214195	0.9438527952221987	0.2512945418087201	6.12055258769081	0.02113239696110813	5.901184603997364	0.6974873056695542	0.05833808362781718	12.24110517538162	4.022859235105262	13.086956816607293	5.2413705718227686	33.370860927152314	0.2209990789877637	2.3921757817639575	17.013245033112582	13.59721064865576	41.59602649006622
91.nii.gz	219.0	314.0	80631181.0	2.623068228956173	50.0	7.3531941803010765	475.0	264.30035650623887	32.85657614204328	254.0	206.0	269.0	21.5377731177623	268.07423912548825	1.7565787254465461	239835870.73410568	0.19396703747128408	2009.1192333844895	10.002414201279958	351.2047798093505	23.80486107107844	5.967442718368493	3.854047472423811	0.09293966303514704	1.4679480078915124	2.0952958740684693	1.4565513637652239	0.5361629243530504	0.4793700107403417	0.975458995079122	0.8987739369603495	-0.11787839998490743	0.5694934527376148	0.4095055702053089	3.0727512936884187	0.04951367683215212	4.716576902945283	0.45501087512796706	0.0940315631286682	6.145502587376836	3.0375572149244734	2.455372547698076	5.739242028543277	121.84670231729055	0.10859777390132848	7.53520419673298	217.63101604278074	3.3337400427680386	12.832442067736185
92.nii.gz	157.0	208.0	1753392478.0	1.7593967599808353	28.0	3.309885302458161	281.0	181.66611438039195	15.83822692232636	180.0	55.0	226.0	11.50631330378217	182.7354031927965	0.30706526855588706	5215432011.958245	0.33912939328938263	389.65046596425435	34.68342157293035	11.712539757444063	0.8001128733747447	1.8256401219249092	0.8282407712846689	0.36979631238683264	0.591868181392971	1.2934213148592613	0.4219607543074964	0.7403736301771139	0.7274950713059323	0.9919791592044673	0.9479384393997118	-0.15076996877964763	0.44988457537538407	0.41274910001878684	5.867999797462334	0.15356932863228745	3.197635794016366	0.4178713356714306	0.2615244571656908	11.735999594924667	2.3652290231034323	0.6634702233023945	6.0436540290641245	2908.9980193871525	0.05539998894260322	30.83729248318647	17807.345312232188	0.6908074314818494	34.26010779104534
93.nii.gz	166.0	220.0	7578905.0	1.7596559740964324	29.0	2.2518273742689607	235.0	189.4306220095694	16.281174881527438	186.0	161.0	74.0	12.6478892733564	190.42768535400072	0.5022958154718772	39764497.40446483	0.3226345550697099	378.7427943499462	4.765150712623569	6.217065779521162	0.10006909264555895	1.5110728080749982	1.409553928576594	0.052770418185218576	0.8733516575509882	1.5286022251198936	0.5678063184905228	0.6440976525390181	0.6169443983270663	0.9287312322700488	0.8422209559403981	-0.11839591661769829	0.553414132880907	0.48533610682534767	2.176562261397824	0.12217166069999576	3.3231918929351547	0.4323616114894877	0.21084036186285873	4.353124522795648	2.2281103689321067	0.730156684162898	4.850999769617959	20.454545454545453	0.09786863853849499	8.899750463588287	67.43062200956938	0.7323550285020948	5.0047846889952154
94.nii.gz	266.7	323.1	5190367.0	1.8682714454834737	32.25	2.628349399142258	354.0	293.28333333333336	17.835555555555555	290.5	255.0	99.0	13.045138888888886	294.1192218585291	0.4904540418903646	78828687.67518067	0.31055555555555553	491.00305555555565	3.997433901280055	4.413354931534507	0.3651607176915507	0.9227700218418492	1.382038232038232	-0.24830154671385146	0.9160303198764738	1.2716689072306446	0.5007891145935275	0.6146264703957011	0.5885856312779388	0.9512305742027768	0.8580646811416043	-0.2617961874179922	0.6501456741058974	0.5557445275393993	1.997704253473484	0.2052891352238549	2.6274595583032503	0.5748276526827228	0.28517000440077356	3.995408506946968	1.5591629087653351	0.5762020634700202	4.131832371208214	10.066666666666666	0.16777777777777778	3.34	18.633333333333333	0.8455555555555556	5.833333333333333
95.nii.gz	182.0	243.0	18447493.0	2.0215277142817514	33.25	4.2429318441994175	322.0	212.20544554455446	19.76233947652191	210.0	161.0	161.0	14.15250688705234	213.68694715901253	0.7974599455197013	258670261.3982992	0.2902288991275365	630.9602673757475	9.272253888609487	25.08057596098769	2.943643810597863	2.343836338039238	2.0340151872479115	0.07622017327466626	1.059332916227691	1.7911544971406554	0.8687342274564861	0.5997242244811477	0.5633825758861557	0.9633764719416231	0.8798967404797396	-0.0735808333562337	0.49699169202238835	0.4877871482352212	3.031890533233005	0.09245567721050582	3.9161525476703196	0.38510034690643785	0.17217918330890497	6.063781066466011	2.5374615587389355	1.0944628813217874	5.039109507013427	42.757425742574256	0.1058352122340947	8.692922262523282	117.25247524752476	1.0615809724536809	9.957920792079207
96.nii.gz	162.6	269.0	5168720.0	2.4840572283432505	54.0	2.7981284550841194	309.0	206.2905982905983	33.207392797136386	196.0	156.0	153.0	23.81755116198404	210.1834770316021	0.854420422932182	26290903.286392726	0.20753889984659218	1621.2830740010224	8.971914485419388	94.7013201101986	5.609209739259445	5.999974098032359	7.113111186906697	-0.03675408665678582	2.101761268212316	2.219077948336118	2.1241459900460713	0.44772002554133583	0.3724065579932839	0.8913149165265488	0.7933049993384285	-0.23961882525976969	0.8247094405546438	0.3554969066358527	3.037046083968397	0.05346234018700781	4.499963305511906	0.6284150179180708	0.11224997204537818	6.074092167936793	2.9941901119482512	3.278271321234764	4.29612171315503	33.0	0.28205128205128205	2.442837314632187	24.28205128205128	2.7369420702754037	10.452991452991453
97.nii.gz	196.0	317.0	52118986.0	2.8920844619875488	71.0	3.1490371320197017	441.0	249.66749379652606	39.82061954694629	240.0	163.0	278.0	29.60743208112041	254.29068866639957	0.7589347502158399	730811371.8473029	0.15343361513216633	2329.896883793386	23.794814904042774	364.3182976148292	25.380682630053556	10.02924649781353	6.976617188309314	0.18572569942758932	2.0744772880590983	2.5484473086677877	2.571848966078655	0.44600405481010685	0.36985675469808105	0.9570604363687529	0.8635061193941195	-0.08149429960900445	0.6134139365391257	0.3615372351361091	4.798884417474942	0.024710030645734696	5.687849320351925	0.4161019620732815	0.05305593993986754	9.597768834949882	3.5484774974997544	4.251465921530711	5.2967649952074645	165.54342431761788	0.20538886391764002	3.0574106114808908	123.66749379652606	3.8330711352203393	24.016129032258064
98.nii.gz	272.0	401.0	78032662.0	2.92779822733431	64.0	3.5434092634638525	507.0	324.96532593619975	40.38697986499718	315.0	214.0	293.0	27.711605231866827	328.98082015178215	0.9050670481871992	1185121556.4447827	0.16327107711781103	2625.916966918731	35.79567349528917	395.5198512775872	22.78699941061933	10.92513602591933	6.571069850793375	0.23818521129795556	1.9339023531538362	2.527118925458047	2.725736929829307	0.47442243139043466	0.4064455461926662	0.9653897470861565	0.8806864938127741	-0.09588444328284901	0.6476896450861163	0.3825492606224839	5.8909199489517095	0.028983648694619286	5.588161837707938	0.44450168251804983	0.07231118280570367	11.78183989790342	3.613249782881068	4.374051469178176	5.353646506378223	136.9750346740638	0.18997924365334784	2.4543004495605385	117.71844660194175	4.227284881338717	34.729542302357835
99.nii.gz	252.0	326.6	34046196.0	2.1532223513531488	38.5	4.339887655567085	396.0	281.90070921985813	24.534178361249428	275.0	227.0	169.0	16.21296368809878	283.7031212251776	1.273071554877336	517076857.44323874	0.28633144990471077	1019.4511342487804	10.631979686852276	80.5523762091972	8.846867468884813	5.088551173362258	2.6322070007222576	0.32090652579278883	1.1674437487756473	1.986533355282775	1.2446202308189958	0.5927467192055803	0.5515953506717223	0.9546546079241053	0.8718435223297222	-0.07589681243969662	0.5360877870528337	0.44687779331638156	3.164267188959076	0.06837417742307168	4.484679876947895	0.3822637371891084	0.15242089199921474	6.328534377918151	3.046299492796517	1.9301895435211291	5.146610694366517	51.6241134751773	0.12204282145431987	6.35591771037674	121.11820330969267	1.606860821890247	9.695035460992909
[truncated: 58 more columns]
